# Supplementary material for: microRNA Expression Dynamics in Culicoides sonorensis Biting Midges Following Blood-Feeding
Source: Insects. 2023 Jul 6;14(7):611. doi: 10.3390/insects14070611 (PMC10380374; doi:10.3390/insects14070611)
Supplement: Supplementary file 1 [file insects-14-00611-s001.zip]

Archive with 11 entries (11 files):
- Figure S1.tif
- Figure S2.tif
- Figure S3.pdf
- Figure S4.pdf
- Table S1.xlsx
- Table S2.xlsx
- Table S3.xlsx
- Table S4.xlsx
- Table S5.xlsx
- Table S6.xlsx
- Table S7.xlsx
