# Supplementary material for: microRNA Expression Dynamics in Culicoides sonorensis Biting Midges Following Blood-Feeding
Source: Insects. 2023 Jul 6;14(7):611. doi: 10.3390/insects14070611 (PMC10380374; doi:10.3390/insects14070611)
Supplement: Supplementary file 1 [file insects-14-00611-s001.zip › Table S1.xlsx]

## Sheet: Sheet1
			Culicoides genome-mapping reads		miRNA-mapping reads
Library	Total Reads	Reads Post-Trim	Reads	%	Reads	%	Unmapped
BF MG 1	7267771	7059149	7009929	99.3	2581384	36.82	49220
BF MG 2	7589494	6978256	6933137	99.35	2300973	33.19	45119
BF MG 3	7507192	7272312	7238512	99.54	1880463	25.98	33800
SF MG 1	7275820	7129222	7088090	99.42	2435175	34.36	41132
SF MG 2	7006905	6821149	6795087	99.62	1812676	26.68	26062
SF MG 3	6979612	6821083	6784753	99.47	1946961	28.7	36330
BF WB 1	7418735	7268754	7189527	98.91	706547	9.83	79227
BF WB 2	6635086	6484184	6411821	98.88	725242	11.31	72363
BF WB 3	8589512	8201418	7998576	97.53	1611881	20.15	202842
SF WB 1	5351463	5116725	5081031	99.3	652260	12.84	35694
SF WB 2	8042916	7846436	7791148	99.3	1382382	17.74	55288
SF WB 3	6929605	6677452	6618039	99.11	639990	9.67	59413
W8A 1	4931610	4815985	4775638	99.16	287283	6.02	40347
W8A 2	5691284	5515600	5288714	98.59	579917	10.97	75799
W8A 3	6060493	5656850	5597239	99.34	188912	3.38	37037
KC SBV 1	18155099	12234988	12199842	99.96	11105	0.09	4894
KC SBV 2	25222806	16817326	16763776	99.95	16927	0.1	7630
KC BTV 1	20299488	14728649	14667362	99.91	5716	0.04	13087
KC BTV 2	19504121	14445189	14385758	99.93	7055	0.05	9864
