# Supplementary material for: microRNA Expression Dynamics in Culicoides sonorensis Biting Midges Following Blood-Feeding
Source: Insects. 2023 Jul 6;14(7):611. doi: 10.3390/insects14070611 (PMC10380374; doi:10.3390/insects14070611)
Supplement: Supplementary file 1 [file insects-14-00611-s001.zip › Table S2.xlsx]

## Sheet: miRNAs
miRNA	Precursor Sequence	Precursor Length [bp]	Mature Sequence	Mature Length [bp]	Strand	Genome Location	Cluster (Scaffold)
cso-bantam	CGGUUUUCAUAUUCGAUCUUACUUGUUUAUACGUAAAAGUGAGAUCAUUAUGAAAGCUAAU	61	UGAGAUCAUUAUGAAAGCUAAU	22	3p	Scaffold257:149337..149398:+
cso-let-7	UGAGGUAGUAGGUUGUAUAGUAUUGAUUCAAUAUUUACUAUUCAAUCUCCUAGCUUUGU	59	UGAGGUAGUAGGUUGUAUAGU	21	5p	Scaffold23:145707..145766:+	23
cso-miR-1	CCAUGCUUCCUUGCAUUCAAUAGUAAUGAUAAGCAUAUGGAAUGUAAAGAAGUAUGGAG	59	UGGAAUGUAAAGAAGUAUGGAG	22	3p	Scaffold225:110326..110385:+
cso-miR-10	ACCCUGUAGAUCCGAAUUUGUUUUUAAUUUGAUGUAACAAAUUCGGUUCUAGAGAGGUUU	60	ACCCUGUAGAUCCGAAUUUGUU	22	5p	Scaffold13:82742..82802:+
cso-miR-100	AACCCGUAGUUCCGAACUUGUGGUUUUAAAGUAAGCAAGUUCGAUAUUAUGGGUAUC	57	AACCCGUAGUUCCGAACUUGUG	22	5p	Scaffold23:134097..134154:+	23
cso-miR-1000	AUAUUGUCCUGUCACAGCAGUACAAUUAAUAUUUAGGUUACUGUUGUUUCGGGACAUUUACA	62	AUAUUGUCCUGUCACAGCAGU	21	5p	Scaffold207:28632..28694:-
cso-miR-1174	UUUUACAAUUCGUGGGUGUGUUAGAGCUAGACAUUCAAAAUUUCUUUUAAUUUACAUUUUAUUUAAAGGAUUUGUAAUCAAUAAUUGUCAGAUCUAAAUAAUACCCACUCAUUGUAAGAAG	121	UCAGAUCUAAAUAAUACCCACUCA	24	3p	Scaffold326:12522-12642	326
cso-miR-1175	GAGUUCAAUGUACUAAGUGGAGUAGUGGUCUCAUCGCUUCAUUUUAAAUACAAGUGAGAUUCAACUUCUCCGACUUAUUACAUGAAAACUGU	92	AAGUGGAGUAGUGGUCUCAUCGCU	24	5p	Scaffold326:12363-12454	326
cso-miR-12	UGAGUAUUUCAUCAGGUACUGGUUAAGUUAAAUUUCAAUAUCACCAGUACUUAUGUGAUGCUCGUU	66	UGAGUAUUUCAUCAGGUACU	20	5p	Scaffold854:5950..6016:+	854
cso-miR-124	GGUGUUCACUGUAGGCCAAUAUGUUCAUUAGAAACCAUAAGGCACGCGGUGAAUGCCAA	59	UAAGGCACGCGGUGAAUGCCAA	22	3p	Scaffold6571:61..120:+
						Scaffold1367:6133..6192:-
cso-miR-125	UCCCUGAGACCCUAACUUGUGACUUUUUUAUGGUUCACAAGUUUUGAUCUCUGGUAU	57	UCCCUGAGACCCUAACUUGUGA	22	5p	Scaffold23:145850..145907:+	23
cso-miR-13	UCGUAAAAAUGGUUGUGCAAUGUUGUAUUUAAUCAAAAGCGUAUCACAGCCAUUUUGACGAGUU	64	UAUCACAGCCAUUUUGACGAGUU	23	3p	Scaffold381:58025..58089:-	381
cso-miR-133	AGCUGGCUGAUUUCGGGUCAAAUCUCUAUUUAAAUGUAUUUGGUCCCCUUCAACCAGCUGU	61	UUGGUCCCCUUCAACCAGCUGU	22	3p	Scaffold143:6789..6850:+
						Scaffold144:1361..1422:+
cso-miR-137	ACGCGUAUUCUUGGGUUAUUAACACACUGUUUAUGUUGUUAUUGCUUGAGAAUACACGUAG	61	UAUUGCUUGAGAAUACACGUAG	22	3p	Scaffold501:14411..14472:+
cso-miR-14	GGGAGUGAGAUAGAGGCUUUGGCUUUAACUUUGAAUUUUCAGUCAGUCUUUUUCUCUCUCCUAU	64	UCAGUCUUUUUCUCUCUCCUAU	22	3p	Scaffold2583:2379..2443:-
cso-miR-184	AUUCGUACCCUUAUCACUCUUACGCCCCGUGUAUUUAAGAAACUACUGGACGGAGAACUGAUAAGGGCUCGUGUCAC	77	UGGACGGAGAACUGAUAAGGGC	22	3p	Scaffold565:155030-155106
						Scaffold2892:6202-6278
cso-miR-190	AGAUAUGUUUGAUAUUCUUGGUUGUUAUUUUUCACUAACCGACCAGGAAUCAAACAUAUUAUU	63	AGAUAUGUUUGAUAUUCUUGGUUG	24	5p	Scaffold7:245523..245586:-
cso-miR-210	CUGCUGGCCACUUCACAAGAAGUUUAUUGACCUUAUUCUUGUGCGUGUGACAGCGGCU	58	CUUGUGCGUGUGACAGCGGCU	21	3p	Scaffold5:264741..264799:-
cso-miR-219	UGAUUGUCCAAACGCAAUUCUUGUUCAAUAUUUAAUAUUCAAGGGUUGUGCAUGGACUAUCGCU	64	AGGGUUGUGCAUGGACUAUCGCU	23	3p	Scaffold1231:16097..16161:-
						Scaffold862:16773..16836:-
cso-miR-252	CUAAGUACUAGUGCCGCAGGAGAUAUCUGAACUCCUGCUGCCCAAGUGCUUAUCG	55	CUAAGUACUAGUGCCGCAGGAG	22	5p	Scaffold1605:12607..12662:-
						Scaffold2327:27540..27595:-
cso-miR-263a	AAUGGCACUGGAAGAAUUCACGGGGUUUUUAUUGAUAUUCCCCGUGUUCUCUUAGUGGCAUCAC	64	AAUGGCACUGGAAGAAUUCACGGG	24	5p	Scaffold1122:68297..68361:+
cso-miR-263b	CUUGGCACUGGGAGAAUUCACAGUAGUAUCAAAAAGUUCAAUGGUCUGUGGAUCUUUUGGUGCCAUCGU	69	CUUGGCACUGGGAGAAUUCACAG	23	5p	Scaffold1316:36625..36694:+
						Scaffold224:157726..157795:+
cso-miR-275	CGCGCUAAGCAGAGACCAAGACUGUAAAUGAUUAAAUUCAAGUCAGGUACCUGAAGUAGCGCGCG	65	UCAGGUACCUGAAGUAGCGCGCG	23	3p	Scaffold281:71302..71367:-	281
cso-miR-276	AGCGAGGUAUAGAGUUCCUACGUUUUAUAUGAAAUUUGUAGGAACUUCAUACCGUGCUCU	60	UAGGAACUUCAUACCGUGCUCU	22	3p	Scaffold4437:644..704:-
						Scaffold1053:37848..37908:-
cso-miR-277	GCGUGUCAGGAGUGCAUUUACAUUGAAAUUUUGAAUAUUUGUAAAUGCACUAUCUGGUACGACA	64	UAAAUGCACUAUCUGGUACGACA	23	3p	Scaffold116:39390..39454:-
cso-miR-278	CCGGACAAUAGUCCUCACAGACCGUCAUUUAAUACAGGUCGGUGGGACUUUCGUCCGUUU	60	UCGGUGGGACUUUCGUCCGUUU	22	3p	Scaffold661:34752..34812:+
cso-miR-279a	GGUGUGGUGAAGGUCUAGUACAUGUUCUAUUUAAAAAAAAAUGUAUAUUUUUUAACUCAUGACUAGAUUUUCACUCAUCU	80	UGACUAGAUUUUCACUCAUCU	21	3p	Scaffold1740:26855..26935:+
cso-miR-279b	GAUGGGUGUAUGUCUCGUGCAUAGUCAAAAUUUAAUAUUACCAACAUAUGACUAGAUUUACACUCAUCCA	70	UGACUAGAUUUACACUCAUCCA	22	3p	Scaffold1740:26611..26681+	1740
cso-miR-2796	AGGGGUUUCUUUCGGCCUCCAGCUGUUUUUAAAUGAGACUGUAGGCCGGCGGAAACUACUUGCU	64	GUAGGCCGGCGGAAACUACUUGCU	24	3p	Scaffold490:108155..108219:+
cso-miR-281	AAGAGAGCUAUCCGUCGACAGUAGGGAUUUAAAAACACUGUCAUGGAAUUGCUCUCUUU	59	AAGAGAGCUAUCCGUCGACAGU	22	5p	Scaffold481:52231..52290:-
cso-miR-283	CAAUAUCAGCUGGUAAUUCUGGGCUAAUAUUUCAUUCAAGUUCCCGGAAUUUCAACUGAUAUUCCA	66	CAAUAUCAGCUGGUAAUUCUGGG	23	5p	Scaffold854:5033..5099:+	854
cso-miR-285	AUUCACAACAACUGAAGUCGAUAGGUGAAUAGAUUGCAUUAGAAAUUUCUUCUAGCACCAUUCGAAAUCAGUUCUAGUGAAU	82	UAGCACCAUUCGAAAUCAGUUC	22	3p	Scaffold3:308672-308755
cso-miR-286a	AGAGCGAUUGUCGUCAUAGUCGCUUGAUAUUUUAUUUAACAGUGACUAGACCGAACACUCGCGUCCU	67	UGACUAGACCGAACACUCGCGUCCU	25	3p	Scaffold217:102445..102512:-	217
cso-miR-2942	UAUGGGUGUGUGGUCUCGUCAACCCAGUCACUGAUAGGUCAGGUAUUCGAGACCUCAUACCUCUAG	66	UAUUCGAGACCUCAUACCUCUAG	23	3p	Scaffold28:65049..65115:+	28
						Scaffold131:141836..141902:+	131
cso-miR-2944a	AAAGGAACUUCUGCUGUGAUUCCACAUGAAAAAAAUGAAUCACAGUAGUUGUACUUUAA	59	AAAGGAACUUCUGCUGUGAUUCC	23	5p	Scaffold217:101591..101650:-	217
cso-miR-2944b	AAUUCACAUGUUUGCGCUGUUAGAAGGAACUAAGGUUUGAUACGUGCCAAUUUUUCAAUAAUCGUAUCACAGCCUAGUUACCUUAUACCAUUGCAUUCUUUUUGGUCAU	109	AAAGGAACUUCUGCUGUGAUUCC	23	3p	Scaffold217:102127-102235	217
cso-miR-2946	CCCAUGUUAAUUCUGGACUGCAGUCUCAUUUCAAAAACUUGUAGUACGGAAUAGAUAUGGGGA	63	UAGUACGGAAUAGAUAUGGGGA	22	3p	Scaffold603:56722..56785:+
cso-miR-2a	UCAAAGUGGUUGUGAAAUGUUUUAAUAAUAUUUCAUAUCACAGCCAGCUUUGAAGA	56	UAUCACAGCCAGCUUUGAAGA	21	3p	Scaffold381:57752..57808:-	381
cso-miR-2b	CUCACAAAGUGACUGUGAAAUGUUUAUUUUUUAUUUCAUAUCACAGCCAGCUUUGAUGAGCU	62	UAUCACAGCCAGCUUUGAUGAGCU	24	3p	Scaffold381:57534..57596:-	381
cso-miR-2c	CCAUUAGACUUGGCUGUCUUAGUAAAACUGUUAAAAAAUCUAUCACAGCCAGCUUUGAUGAGCA	64	UCACAGCCAGCUUUGAUGAGCA	22	3p	Scaffold381:58386..58450:-	381
cso-miR-305	AUUGUACUUCAUCAGGUGCUCUGGUGUCAUUGAAAAGCCCGGCACAUGUUGGAGUACACACA	62	AUUGUACUUCAUCAGGUGCUC	21	5p	Scaffold281:71160..71222:-	281
cso-miR-306	UCAGGUACUGAGUGACUCUCAGUAGUAAUGAAAUUUUACUUUAAUUUUCAUACCUUUGACAUAUUCUGAGAGUGAGUCUGUACCUGUUG	89	UCAGGUACUGAGUGACUCUCA	21	5p	Scaffold1120:44146..44235:+	1120
						Scaffold2029:6908..6997:-	2029
cso-miR-307	ACUCACUCAACCUGGGUGUGAUGCUUAUUUGCGAUUCAUCACAACCUCCUUGAGUGAGC	59	UCACAACCUCCUUGAGUGAGC	21	3p	Scaffold1369:16765..16824:+
						Scaffold3760:9567..9626:-
cso-miR-308	CGCAGUAUUCUCCAGUGACUUUGUUUUACUUAGAAUUUCAAAUCACAGGAGUAUACUGUGAG	62	CGCAGUAUUCUCCAGUGACUUUG	23	5p	Scaffold39:346303..346365:-
cso-miR-309	CGACAAACCAUGUUCAGUUGGUGUUUCAAUUCAAAUGUCAUCACUGGGCAAAGUUUGUCGCA	62	UCACUGGGCAAAGUUUGUCGCA	22	3p	Scaffold217:101447..101509:-	217
cso-miR-310	GGGUCGUGAUAUGUGUCAUAUGUUGAAUUUGCAACUUUCAUAUUGCACAUACUCCCGGCCUCA	63	UAUUGCACAUACUCCCGGCCUCA	23	3p	Scaffold31:1201..1264+
cso-miR-315	UUUUGAUUGUUGCUCAGAAAGCCUCGAAUUUGAAAAUUGACUUUCGAGCAAUAAUUAAAUCC	62	UUUUGAUUGUUGCUCAGAAAGCC	23	5p	Scaffold1198:8486..8548:-
						Scaffold322:44536..44598:-
cso-miR-316	CAAAAUAUCGAUUGACUUGUCUUUUUCCGCUUACUGCCGAUGAUUUUAAAGUAAAGCGACAGCAAACAGGAAAAGACGCCUUAAUCGAUAUUUUG	95	UGUCUUUUUCCGCUUACUGCCG	22	5p	Scaffold1909:24654-24742
						Scaffold2751:15921..16009:+
cso-miR-33	AUGCAUUGUAGUUGCAUUUGCGUCUUUUUUAAAUAGGCAAGUACGUCUGCAAUGCAAUU	59	CAAGUACGUCUGCAAUGCAAUU	22	3p	Scaffold27:85292..85351:-
cso-miR-34	UGGCAGUGUGGUUAGCUGGUUGUGUGUUACUUUUUUUAAGAUCACAACGGCUAUCGGCACUGCUCUC	67	UGGCAGUGUGGUUAGCUGGUUG	22	5p	Scaffold665:52922..52989:+
						Scaffold1202:8675..8742:-
cso-miR-7	UGGAAGACUAGUGAUUUUGUUGUUUAAUAUAAAAAAAGUAACAAAAAAUCUCUUGUCUUUCUAC	64	UGGAAGACUAGUGAUUUUGUUGUU	24	5p	Scaffold63:59392..59456:-
cso-miR-71	CGUACUUUCUGUUCCAUCACUCUACCUAUAGUUUAUUUAUCUGUAUCAGUUUGAAUAGAGUGAUGGGUACAGAAAGAACG	80	CAUGAAAGACAAGGUAGUGAGA	22	5p	Scaffold381:58625-58704	381
cso-miR-8	CAUCUUACCGGGCAGCAUUAGAUUGACUUUAAAUUUUCUAAUACUGUCAGGUAAAGAUGUC	61	UAAUACUGUCAGGUAAAGAUGUC	23	3p	Scaffold967:67788..67849:-	967
						Scaffold967:68772..68833:-	967
cso-miR-87	ACAUCUAAAAAUUUGCUAUUUUACCUGUGCAUUAGACGAGGUGAGCAAAUUUUCAGGUGUGU	62	GUGAGCAAAUUUUCAGGUGUGU	22	3p	Scaffold82:64219..64281:-
cso-miR-927	UUUAGAAUUCCUACGCUUUACCUUUUUAAUUGAAUGGCAAAGCGUUUGGAUUCUGAAAC	59	UUUAGAAUUCCUACGCUUUACC	22	5p	Scaffold1658:39757..39816:+
						Scaffold2923:791..850:-
cso-miR-929	AAAUUGACUCAAGUAGGGAGUCUUGAUAUGAUUGACUCCCUAACUAGAGUCAGAUUGAU	59	AAAUUGACUCAAGUAGGGAGU	21	5p	Scaffold59:175870..175929:+
cso-miR-932	UCAAUUCCGUAGUGCAUUGCAGUGUGGUCAUUAAUCAAAGCUGCAAGCACAGCGGGAGUGAGG	63	UCAAUUCCGUAGUGCAUUGCAGU	23	5p	Scaffold177:164215..164278:-
cso-miR-956	UCCUUAUCGCGUUUGUAAUGGUCUCGUUGGCUAAGCUAUUCAAUUUUACAUCAAAUUGCAUUGAAAUGCAUUUGUUGUCACUGAUUUAGUUUCGAGACCACUGCAAACCUAU	112	UUUCGAGACCACUGCAAACCUAU	23	3p	Scaffold28:65810-65921	28
						Scaffold131:142606-142717	131
cso-miR-957	GUUAGUUUUGUACGGGUUUUGGUGUAUUUGGUAUUCAAACCGAAUUGAAACCGUCCAAAACUGAGGC	67	UGAAACCGUCCAAAACUGAGGC	22	3p	Scaffold1913:24336..24403:-
cso-miR-965	GGGAAAUACUGUACGUUUUAUGUGAACUUAAUUAAAAAUCAUAAGCGUAUAGCUUUUCCCCU	62	GGGGAAAUACUGUACGUUUUAUG	23	5p	Scaffold240:72644..72706:-
cso-miR-970	AGUCGGCGUCUGUCUUAUUGGUAGAUAUAUUGAAACCUAUCAUAAGACACACGCGGCUAU	60	UCAUAAGACACACGCGGCUAU	21	3p	Scaffold832:23303..23363:-
						Scaffold384:58155..58215:-
cso-miR-971	AAAUUGUAAGUGUAGCAACAGGCGUUUUUUGUACUGCUUGGUGUUAUAUCUUACAGUGAG	60	UUGGUGUUAUAUCUUACAGUGAG	23	3p	Scaffold95:120706..120766:-
cso-miR-981	CGGGUUUCGCGAAAAACGAGCUGUUAUAAAUACUUGAUAUAAGUUCGUUGUCGACGAAACCUGCA	65	UUCGUUGUCGACGAAACCUGCA	22	3p	Scaffold987:41125..41190:-
						Scaffold4146:3844..3909:+
						Scaffold5901:1016..1081:+
cso-miR-988	GAGUUGUUUGUGGCAAUGAGAUUCGAAUAUGAAAUUAUCCCCUUGUUACAAACCUCACGC	60	CCCCUUGUUACAAACCUCACGC	22	3p	Scaffold2767:13263..13323:-
cso-miR-993	UACCCUGUAGUUUCCGGGCUUUUGUAAUUUAAUUAUCAGAAGCUCGACUCUACAGGUAUCU	61	GAAGCUCGACUCUACAGGUAUCU	23	3p	Scaffold2477:14796..14857:+
cso-miR-999	ACAUGGUCGUACAGGGAUCGUUGUGUGAUUAAAACAAAUGUUAACUGUAAGACUGUGUCU	60	UGUUAACUGUAAGACUGUGUCU	22	3p	Scaffold1371:38641..38701:-
						Scaffold395:17643..17703:+
cso-miR-9a	UCUUUGGUUAUCUAGCUGUAUGAGUGUAAUUAUCGUCAUAAAGCUAGCUUACCGAAGUUA	60	UCUUUGGUUAUCUAGCUGUAUGA	23	5p	Scaffold7:500920..500980:-
cso-miR-9b	UCUUUGGUGAUUUUAGCUGUAUGCUAUAUCAAAUGAAUCGCCAUGCAGCUUUAUCACCAAAUACG	65	UCUUUGGUGAUUUUAGCUGUAU	22	5p	Scaffold2029:6086..6151:-	2029
						Scaffold1120:44992..45057:+	1120
cso-miR-X1	CAAUCUCAAAACUGUAACUGUGGGAUAAAUUUAUGCAUUGAAAAGACCCACGUUACAGGAUGGGGUUACU	70	CAAUCUCAAAACUGUAACUGUGGGA	25	5p	Scaffold854:5600..5670:+	854
cso-miR-X2	UGGCGACUCAUGAAUGAAUAGAUUUAAUUAGUUUUCUGUUCAUUCAUGAGUCGCCAUU	58	UGGCGACUCAUGAAUGAAUAGA	22	5p	Scaffold3653:10216..10274:-
						Scaffold3855:5755..5813:+
cso-miR-X3	ACAUGCUACUCAUGUCACUUCGUAAAUUUGUGGAACUCGAUGUGAUGUGAUUAGUAGUGUGUAU	64	UGUGAUGUGAUUAGUAGUGUGUAU	24	3p	Scaffold1558:44970..45034:+

## Sheet: Removed
																		BLOOD FED								SUGAR FED
																		BF MG				BF WB				SF MG				SF WB
									BFMG v SFMG		BFWB v SFWB		BFMG v BFWB		SFMG v SFWB			BF MG 1	BF MG 2	BF MG 3	BF MG	BF WB 1	BF WB 2	BF WB 3	BF WB	SF MG 1	SF MG 2	SF MG 3	SF MG	SF WB 1	SF WB 2	SF WB 3	SF WB
miRNA	Precursor Sequence	Precursor Length [bp]	Mature Sequence	Mature Length [bp]	Strand	Genome Location	Cluster (Scaffold)		Fold change	P-value	Fold change	P-value	Fold change	P-value	Fold change	P-value		Total counts	Total counts	Total counts	Mean	Total counts	Total counts	Total counts	Mean	Total counts	Total counts	Total counts	Mean	Total counts	Total counts	Total counts	Mean
cso-miR-219	UGAUUGUCCAAACGCAAUUCUUGUUCAAUAUUUAAUAUUCAAGGGUUGUGCAUGGACUAUCGCU	64	AGGGUUGUGCAUGGACUAUCGCU	23	3p	Scaffold1231:16097..16161:-			-7.7	0.14	1.45	0.03	6.73	4.29e-08	61.94	1.75e-11		2	2	0	1.33	17	11	47	25	0	0	0	0	28	45	19	30.67
						Scaffold862:16773..16836:-
cso-miR-2944b	AAUUCACAUGUUUGCGCUGUUAGAAGGAACUAAGGUUUGAUACGUGCCAAUUUUUCAAUAAUCGUAUCACAGCCUAGUUACCUUAUACCAUUGCAUUCUUUUUGGUCAU	109		23	3p	Scaffold217:102127-102235	217											9	16	17	14	63	44	95	67.33	3	0	1	1.33	13	37	27	25.67
cso-miR-2946	CCCAUGUUAAUUCUGGACUGCAGUCUCAUUUCAAAAACUUGUAGUACGGAAUAGAUAUGGGGA	63	UAGUACGGAAUAGAUAUGGGGA	22	3p	Scaffold603:56722..56785:+			1.01	0.97	-2.09	0.0025	-1.19	0.52	-2.15	0.02		12	10	5	9	18	11	28	19	6	4	7	5.67	4	14	5	7.67
cso-miR-309	CGACAAACCAUGUUCAGUUGGUGUUUCAAUUCAAAUGUCAUCACUGGGCAAAGUUUGUCGCA	62	UCACUGGGCAAAGUUUGUCGCA	22	3p	Scaffold217:101447..101509:-	217		-1.03	0.93	1.87	0.0067	-1.19	0.57	1.89	0.13		5	7	3	5	5	6	21	10.67	3	0	6	3	9	25	17	17
cso-miR-971	AAAUUGUAAGUGUAGCAACAGGCGUUUUUUGUACUGCUUGGUGUUAUAUCUUACAGUGAG	60	UUGGUGUUAUAUCUUACAGUGAG	23	3p	Scaffold95:120706..120766:-			-14.72	0.02	-1.13	1	5.1	2.48e-05	54.62	6.01e-12		3	2	3	2.67	17	22	70	36.33	0	0	0	0	24	35	22	27

## Sheet: Clusters
miRNA	Scaffold	Genome location
cso-miR-100	23	Scaffold23:134097..134154:+
cso-let-7		Scaffold23:145707..145766:+
cso-miR-125		Scaffold23:145850..145907:+
cso-miR-2942	28	Scaffold28:65049..65115:+
cso-miR-956		Scaffold28:65810-65921
cso-miR-2942	131	Scaffold131:141836..141902:+
cso-miR-956		Scaffold131:142606-142717
cso-miR-309	217	Scaffold217:101447..101509:-
cso-miR-2944a		Scaffold217:101591..101650:-
cso-miR-2944b		Scaffold217:102127-102235
cso-miR-286a		Scaffold217:102445..102512:-
cso-miR-305	281	Scaffold281:71160..71222:-
cso-miR-275		Scaffold281:71302..71367:-
cso-miR-1175	326	Scaffold326:12363-12454
cso-miR-1174		Scaffold326:12522-12642
cso-miR-2b	381	Scaffold381:57534..57596:-
cso-miR-2a		Scaffold381:57752..57808:-
cso-miR-13		Scaffold381:58025..58089:-
cso-miR-2c		Scaffold381:58386..58450:-
cso-miR-71		Scaffold381:58625-58704
cso-miR-283	854	Scaffold854:5033..5099:+
cso-miR-X1		Scaffold854:5600..5670:+
cso-miR-12		Scaffold854:5950..6016:+
cso-miR-8	967	Scaffold967:67788..67849:-
cso-miR-8		Scaffold967:68772..68833:-
cso-miR-306	1120	Scaffold1120:44146..44235:+
cso-miR-9b		Scaffold1120:44992..45057:+
cso-miR-279a	1740	Scaffold1740:26855..26935:+
cso-miR-279b		Scaffold1740:26611..26681+
cso-miR-9b	2029	Scaffold2029:6086..6151:-
cso-miR-306		Scaffold2029:6908..6997:-
