# Supplementary material for: microRNA Expression Dynamics in Culicoides sonorensis Biting Midges Following Blood-Feeding
Source: Insects. 2023 Jul 6;14(7):611. doi: 10.3390/insects14070611 (PMC10380374; doi:10.3390/insects14070611)
Supplement: Supplementary file 1 [file insects-14-00611-s001.zip › Table S3.xlsx]

## Sheet: mature_raw
			Holometabola										Hemimetabola
			Diptera					Lepidoptera			Hymenoptera	Coleoptera	Hemiptera
			Culicidae
miRNA	Mature Sequence	Arm	aae	cqu	aga	dme	dmo	bmo	mse	hme	ame	tca	api
cso-bantam	UGAGAUCAUUAUGAAAGCUAAU	3p	0.027	0.071	0.15	0.027	0.027	0.005	0.005	0.005	0.027	0.027	0.005
cso-let-7	UGAGGUAGUAGGUUGUAUAGU	5p	na	na	na	0.002	0.002	0.002	0.005	0.002	0.002	0.005	na
cso-miR-1	UGGAAUGUAAAGAAGUAUGGAG	3p	0.0009	0.0009	0.0009	0.0009	0.0009	0.0009	0.0009	0.0009	0.0009	0.0009	0.0009
cso-miR-10	ACCCUGUAGAUCCGAAUUUGUU	5p	0.0009	0.0009	0.002	0.0009	0.002	0.002	na	0.0009	0.002	0.002	0.002
cso-miR-100	AACCCGUAGUUCCGAACUUGUG	5p	0.005	0.005	0.005	0.005	na	0.005	0.005	na	0.005	0.005	0.013
cso-miR-1000	AUAUUGUCCUGUCACAGCAGU	5p	0.002	0.002	0.002	0.002	na	0.002	0.002	0.002	0.012	0.037	0.002
cso-miR-1174	UCAGAUCUAAAUAAUACCCACUCA	3p	0.18	na	1	8.4	na	na	na	na	na	na	na
cso-miR-1175	AAGUGGAGUAGUGGUCUCAUCGCU	5p	0.0009	0.0009	na	na	na	2.2	na	2.2	na	na	na
cso-miR-12	UGAGUAUUUCAUCAGGUACU	5p	0.033	0.033	0.033	0.033	0.033	0.18	0.18	0.18	0.033	0.033	na
cso-miR-124	UAAGGCACGCGGUGAAUGCCAA	3p	na	na	0.0009	0.0009	0.0009	0.0009	0.002	0.0009	0.0009	0.0009	0.002
cso-miR-125	UCCCUGAGACCCUAACUUGUGA	5p	0.0009	0.0009	0.0009	0.0009	0.0009	na	na	na	0.002	0.0009	na
cso-miR-13	UAUCACAGCCAUUUUGACGAGUU	3p	0.0003	0.0008	0.0008	0.0008	0.0008	0.36	na	0.65	0.012	6.4	0.2
cso-miR-133	UUGGUCCCCUUCAACCAGCUGU	3p	0.0009	0.0009	0.0009	0.0009	0.0009	0.0009	0.0009	0.002	0.0009	0.0009	na
cso-miR-137	UAUUGCUUGAGAAUACACGUAG	3p	0.0009	0.0009	0.0009	0.0009	na	0.002	0.0009	0.002	0..002	0.002	0.0009
cso-miR-14	UCAGUCUUUUUCUCUCUCCUAU	3p	0.0009	0.0009	0.002	0.0009	0.002	0.002	0.0009	0.0009	0.002	0.0009	0.0009
cso-miR-184	UGGACGGAGAACUGAUAAGGGC	3p	0.0009	0.0009	0.002	0.0009	0.0009	0.0009	0.0009	0.0009	0.0009	1.5	0.0009
cso-miR-190	AGAUAUGUUUGAUAUUCUUGGUUG	5p	0.0001	0.0001	0.0001	0.0001	na	0.0003	0.0001	0.0009	0.0001	0.002	0.0001
cso-miR-210	CUUGUGCGUGUGACAGCGGCU	3p	0.079	0.012	0.03	0.002	0.005	0.005	0.002	na	0.005	0.005	0.03
cso-miR-252	CUAAGUACUAGUGCCGCAGGAG	5p	0.002	0.0009	na	0.0009	na	0.0009	0.0009	0.0009	0.002	0.006	0.005
cso-miR-263a	AAUGGCACUGGAAGAAUUCACGGG	5p	0.0003	0.0003	0.002	0.0001	0.002	0.002	0.0001	0.0003	0.002	0.0001	0.0007
cso-miR-263b	CUUGGCACUGGGAGAAUUCACAG	5p	0.0003	0.065	0.002	0.002	0.079	0.002	0.0003	0.0003	0.012	0.012	0.002
cso-miR-275	UCAGGUACCUGAAGUAGCGCGCG	3p	0.005	0.005	0.0003	0.0003	0.0003	0.0003	0.0003	na	0.0003	0.0003	0.002
cso-miR-276	UAGGAACUUCAUACCGUGCUCU	3p	0.002	0.0009	0.0009	0.0009	0.0009	0.0009	0.0009	5.8	0.0009	0.0009	0.0009
cso-miR-277	UAAAUGCACUAUCUGGUACGACA	3p	0.0008	0.0008	0.0003	0.0003	0.0003	0.0003	0.0003	0.0008	0.0003	0.0003	0.0003
cso-miR-278	UCGGUGGGACUUUCGUCCGUUU	3p	0.0009	0.0009	0.0009	0.0009	0.0009	0.0009	0.027	0.027	0.0009	na	0.005
cso-miR-279a	UGACUAGAUUUUCACUCAUCU	3p	2.5	2.5	2.5	2.5	2.5	0.03	0.03	0.03	0.95	0.95	0.17
cso-miR-279b	UGACUAGAUUUACACUCAUCCA	3p	0.48	0.48	0.48	0.48	0.48	0.071	0.027	0.027	0.027	0.027	0.033
cso-miR-2796	GUAGGCCGGCGGAAACUACUUGCU	3p	na	na	0.0003	na	na	0.0003	0.0003	0.0003	0.0003	0.0003	0.005
cso-miR-281	AAGAGAGCUAUCCGUCGACAGU	5p	0.015	0.0009	na	0.0009	0.0009	0.0009	na	na	na	0.0009	na
cso-miR-283	CAAUAUCAGCUGGUAAUUCUGGG	5p	0.0003	0.0003	0.014	0.002	0.014	0.014	0.0008	0.014	0.014	0.005	na
cso-miR-285	UAGCACCAUUCGAAAUCAGUUC	3p	0.005	0.005	0.005	0.005	0.005	0.027	0.027	0.027	na	na	0.027
cso-miR-286a	UGACUAGACCGAACACUCGCGUCCU	3p	4e-05	na	0.0003	0.011	0.011	na	na	na	na	na	na
cso-miR-2942	UAUUCGAGACCUCAUACCUCUAG	3p	9.4	na	na	na	na	na	4.4	na	na	na	na
cso-miR-2944a	AAAGGAACUUCUGCUGUGAUUCC	5p	0.014	na	0.014	na	na	na	na	na	2.5	0.079	na
cso-miR-2944b	AAAGGAACUUCUGCUGUGAUUCC	3p	0.014	na	0.014	na	na	na	na	na	2.5	0.079	na
cso-miR-2a	UAUCACAGCCAGCUUUGAAGA	3p	0.002	0.002	0.002	0.012	0.012	0.012	0.079	0.065	0.012	0.012	0.012
cso-miR-2b	UAUCACAGCCAGCUUUGAUGAGCU	3p	0.0001	0.002	0.0003	0.0003	0.0003	0.0003	0.002	0.013	0.0003	0.0003	0.0003
cso-miR-2c	UCACAGCCAGCUUUGAUGAGCA	3p	0.002	0.013	0.002	0.013	0.013	0.002	0.0009	0.086	0.002	0.002	na
cso-miR-305	AUUGUACUUCAUCAGGUGCUC	5p	0.002	0.002	0.002	0.002	0.002	0.002	na	0.002	0.002	0.002	na
cso-miR-306	UCAGGUACUGAGUGACUCUCA	5p	0.002	0.002	0.065	0.012	0.012	0.36	0.36	0.36	0.012	na	na
cso-miR-307	UCACAACCUCCUUGAGUGAGC	3p	0.005	na	0.005	0.002	0.005	0.005	0.002	0.005	0.065	0.005	0.005
cso-miR-308	CGCAGUAUUCUCCAGUGACUUUG	5p	6.4	6.4	5.3	na	na	0.95	0.95	0.95	na	na	na
cso-miR-310	UAUUGCACAUACUCCCGGCCUCA	3p	na	na	na	na	na	na	na	na	na	na	na
cso-miR-315	UUUUGAUUGUUGCUCAGAAAGCC	5p	0.0008	0.0008	0.0008	0.0008	0.0008	na	na	na	0.0008	0.0008	0.0003
cso-miR-316	UGUCUUUUUCCGCUUACUGCCG	5p	0.0009	0.0009	na	0.005	0.005	0.71	0.71	0.71	0.71	0.71	0.71
cso-miR-33	CAAGUACGUCUGCAAUGCAAUU	3p	na	na	0.22	na	na	na	na	na	na	na	na
cso-miR-34	UGGCAGUGUGGUUAGCUGGUUG	5p	0.0009	na	0.006	0.0009	0.0009	0.0009	0.0009	0.0009	0.005	0.006	0.013
cso-miR-7	UGGAAGACUAGUGAUUUUGUUGUU	5p	0.0003	0.0003	0.0003	0.0003	0.0003	0.0003	0.0001	0.0009	0.0003	0.0001	0.0001
cso-miR-71	CAUGAAAGACAAGGUAGUGAGA	5p	0.0009	0.0009	na	na	na	0.0009	na	0.0009	na	0.0009	an
cso-miR-8	UAAUACUGUCAGGUAAAGAUGUC	3p	0.0003	0.0008	0.0003	0.0003	0.0003	0.0003	0.0003	0.0008	0.0003	0.0003	0.002
cso-miR-87	GUGAGCAAAUUUUCAGGUGUGU	3p	0.0009	0.0009	0.033	0.013	0.033	0.013	0.005	0.005	0.033	0.013	0.013
cso-miR-927	UUUAGAAUUCCUACGCUUUACC	5p	na	na	0.0009	0.0009	na	0.0009	na	0.0009	0.0009	0.0009	0.0009
cso-miR-929	AAAUUGACUCAAGUAGGGAGU	5p	0.079	na	na	0.012	na	0.079	5.3	0.012	0.079	0.03	0.03
cso-miR-932	UCAAUUCCGUAGUGCAUUGCAGU	5p	0.0008	0.0008	0.0003	0.0008	na	na	0.0003	0.0003	0.0008	0.0003	na
cso-miR-956	UUUCGAGACCACUGCAAACCUAU	3p	na	na	na	0.95	na	na	9.4	na	na	na	na
cso-miR-957	UGAAACCGUCCAAAACUGAGGC	3p	0.0009	0.0009	0.0009	0.0009	na	na	na	na	na	na	na
cso-miR-965	GGGGAAAUACUGUACGUUUUAUG	5p	na	na	na	0.054	na	na	na	na	na	na	na
cso-miR-970	UCAUAAGACACACGCGGCUAU	3p	0.002	0.002	0.002	0.002	na	0.012	0.012	0.012	na	0.002	na
cso-miR-981	UUCGUUGUCGACGAAACCUGCA	3p	0.0009	0.0009	0.006	0.0009	na	na	0.0009	0.0009	0.005	0.0009	0.086
cso-miR-988	CCCCUUGUUACAAACCUCACGC	3p	0.005	0.013	0.005	0.005	na	na	na	na	na	na	na
cso-miR-993	GAAGCUCGACUCUACAGGUAUCU	3p	na	na	na	0.002	na	0.002	na	0.002	0.002	0.002	0.002
cso-miR-999	UGUUAACUGUAAGACUGUGUCU	3p	0.0009	0.0009	na	0.0009	na	na	na	na	na	na	na
cso-miR-9a	UCUUUGGUUAUCUAGCUGUAUGA	5p	0.0003	na	0.0003	0.0003	0.0003	0.0003	na	0.004	0.0003	0.002	0.0003
cso-miR-9b	UCUUUGGUGAUUUUAGCUGUAU	5p	0.0009	na	0.002	0.0009	0.0009	na	na	na	na	na	na

## Sheet: mature_analysis
		Holometabola										Hemimetabola
		Diptera					Lepidoptera			Hymenoptera	Coleoptera	Hemiptera
		Culicidae
Conservation	Conserved miRNAs	aae	cqu	aga	dme	dmo	bmo	mse	hme	ame	tca	api
Culicidae	cso-miR-1175	0.0009	0.0009	na	na	na	2.2	na	2.2	na	na	na
	cso-miR-286a	4e-05	na	0.0003	0.011	0.011	na	na	na	na	na	na
	cso-miR-2a	0.002	0.002	0.002	0.012	0.012	0.012	0.079	0.065	0.012	0.012	0.012
	cso-miR-306	0.002	0.002	0.065	0.012	0.012	0.36	0.36	0.36	0.012	na	na
	cso-miR-316	0.0009	0.0009	na	0.005	0.005	0.71	0.71	0.71	0.71	0.71	0.71
Diptera	cso-miR-13	0.0003	0.0008	0.0008	0.0008	0.0008	0.36	na	0.65	0.012	6.4	0.2
	cso-miR-957	0.0009	0.0009	0.0009	0.0009	na	na	na	na	na	na	na
	cso-miR-965	na	na	na	0.054	na	na	na	na	na	na	na
Holometabola	cso-miR-125	0.0009	0.0009	0.0009	0.0009	0.0009	na	na	na	0.002	0.0009	na
	cso-miR-133	0.0009	0.0009	0.0009	0.0009	0.0009	0.0009	0.0009	0.002	0.0009	0.0009	na
	cso-miR-281	0.015	0.0009	na	0.0009	0.0009	0.0009	na	na	na	0.0009	na
	cso-miR-283	0.0003	0.0003	0.014	0.002	0.014	0.014	0.0008	0.014	0.014	0.005	na
	cso-miR-2c	0.002	0.013	0.002	0.013	0.013	0.002	0.0009	0.086	0.002	0.002	na
	cso-miR-305	0.002	0.002	0.002	0.002	0.002	0.002	na	0.002	0.002	0.002	na
	cso-miR-34	0.0009	na	0.006	0.0009	0.0009	0.0009	0.0009	0.0009	0.005	0.006	0.013
	cso-miR-71	0.0009	0.0009	na	na	na	0.0009	na	0.0009	na	0.0009	na
	cso-miR-932	0.0008	0.0008	0.0003	0.0008	na	na	0.0003	0.0003	0.0008	0.0003	na
	cso-miR-981	0.0009	0.0009	0.006	0.0009	na	na	0.0009	0.0009	0.005	0.0009	0.086
	cso-let-7	na	na	na	0.002	0.002	0.002	0.005	0.002	0.002	0.005	na
	cso-miR-100	0.005	0.005	0.005	0.005	na	0.005	0.005	na	0.005	0.005	0.013
	cso-miR-210	0.079	0.012	0.03	0.002	0.005	0.005	0.002	na	0.005	0.005	0.03
	cso-miR-87	0.0009	0.0009	0.033	0.013	0.033	0.013	0.005	0.005	0.033	0.013	0.013
Holometabola and Hemimetabola	cso-miR-1	0.0009	0.0009	0.0009	0.0009	0.0009	0.0009	0.0009	0.0009	0.0009	0.0009	0.0009
	cso-miR-10	0.0009	0.0009	0.002	0.0009	0.002	0.002	na	0.0009	0.002	0.002	0.002
	cso-miR-1000	0.002	0.002	0.002	0.002	na	0.002	0.002	0.002	0.012	0.037	0.002
	cso-miR-124	na	na	0.0009	0.0009	0.0009	0.0009	0.002	0.0009	0.0009	0.0009	0.002
	cso-miR-137	0.0009	0.0009	0.0009	0.0009	na	0.002	0.0009	0.002	0..002	0.002	0.0009
	cso-miR-14	0.0009	0.0009	0.002	0.0009	0.002	0.002	0.0009	0.0009	0.002	0.0009	0.0009
	cso-miR-184	0.0009	0.0009	0.002	0.0009	0.0009	0.0009	0.0009	0.0009	0.0009	1.5	0.0009
	cso-miR-190	0.0001	0.0001	0.0001	0.0001	na	0.0003	0.0001	0.0009	0.0001	0.002	0.0001
	cso-miR-263a	0.0003	0.0003	0.002	0.0001	0.002	0.002	0.0001	0.0003	0.002	0.0001	0.0007
	cso-miR-263b	0.0003	0.065	0.002	0.002	0.079	0.002	0.0003	0.0003	0.012	0.012	0.002
	cso-miR-275	0.005	0.005	0.0003	0.0003	0.0003	0.0003	0.0003	na	0.0003	0.0003	0.002
	cso-miR-276	0.002	0.0009	0.0009	0.0009	0.0009	0.0009	0.0009	5.8	0.0009	0.0009	0.0009
	cso-miR-277	0.0008	0.0008	0.0003	0.0003	0.0003	0.0003	0.0003	0.0008	0.0003	0.0003	0.0003
	cso-miR-2b	0.0001	0.002	0.0003	0.0003	0.0003	0.0003	0.002	0.013	0.0003	0.0003	0.0003
	cso-miR-315	0.0008	0.0008	0.0008	0.0008	0.0008	na	na	na	0.0008	0.0008	0.0003
	cso-miR-7	0.0003	0.0003	0.0003	0.0003	0.0003	0.0003	0.0001	0.0009	0.0003	0.0001	0.0001
	cso-miR-8	0.0003	0.0008	0.0003	0.0003	0.0003	0.0003	0.0003	0.0008	0.0003	0.0003	0.002
	cso-miR-927	na	na	0.0009	0.0009	na	0.0009	na	0.0009	0.0009	0.0009	0.0009
	cso-miR-993	na	na	na	0.002	na	0.002	na	0.002	0.002	0.002	0.002
	cso-miR-9a	0.0003	na	0.0003	0.0003	0.0003	0.0003	na	0.004	0.0003	0.002	0.0003
	cso-miR-252	0.002	0.0009	na	0.0009	na	0.0009	0.0009	0.0009	0.002	0.006	0.005
	cso-miR-278	0.0009	0.0009	0.0009	0.0009	0.0009	0.0009	0.027	0.027	0.0009	na	0.005
	cso-miR-2796	na	na	0.0003	na	na	0.0003	0.0003	0.0003	0.0003	0.0003	0.005
	cso-bantam	0.027	0.071	0.15	0.027	0.027	0.005	0.005	0.005	0.027	0.027	0.005
	cso-miR-307	0.005	na	0.005	0.002	0.005	0.005	0.002	0.005	0.065	0.005	0.005

## Sheet: precursor_raw
		Holometabola										Hemimetabola
		Diptera					Lepidoptera			Hymenoptera	Coleoptera	Hemiptera
		Culicidae
miRNA	Precursor Sequence	aae	cqu	aga	dme	dmo	bmo	mse	hme	ame	tca	api
cso-bantam	CGGUUUUCAUAUUCGAUCUUACUUGUUUAUACGUAAAAGUGAGAUCAUUAUGAAAGCUAAU	3e-07	4e-08	3e-07	0.0006	0.0002	0.026	0.026	0.003	0.015	0.046	0.026
cso-let-7	UGAGGUAGUAGGUUGUAUAGUAUUGAUUCAAUAUUUACUAUUCAAUCUCCUAGCUUUGU	1e-06	3e-08	na	4e-08	4e-05	0.003	0.001	0.001	0.0003	0.002	0.0004
cso-miR-1	CCAUGCUUCCUUGCAUUCAAUAGUAAUGAUAAGCAUAUGGAAUGUAAAGAAGUAUGGAG	2e-12	5e-11	1e-08	2e-13	3e-13	9e-12	9e-12	3e-10	2e-05	1e-07	0.0005
cso-miR-10	ACCCUGUAGAUCCGAAUUUGUUUUUAAUUUGAUGUAACAAAUUCGGUUCUAGAGAGGUUU	3e-08	2e-08	1e-10	8e-10	3e-08	8e-10	8e-10	8e-10	8e-10	8e-10	4e-09
cso-miR-100	AACCCGUAGUUCCGAACUUGUGGUUUUAAAGUAAGCAAGUUCGAUAUUAUGGGUAUC	na	na	na	na	na	na	na	na	0.005	0.0001	na
cso-miR-1000	AUAUUGUCCUGUCACAGCAGUACAAUUAAUAUUUAGGUUACUGUUGUUUCGGGACAUUUACA	7e-09	4e-10	7e-10	0.0007	na	0.002	0.002	0.002	0.006	0.0009	0.0003
cso-miR-1174	UUUUACAAUUCGUGGGUGUGUUAGAGCUAGACAUUCAAAAUUUCUUUUAAUUUACAUUUUAUUUAAAGGAUUUGUAAUCAAUAAUUGUCAGAUCUAAAUAAUACCCACUCAUUGUAAGAAG	0.55	na	1.2	na	na	na	na	na	na	na	na
cso-miR-1175	GAGUUCAAUGUACUAAGUGGAGUAGUGGUCUCAUCGCUUCAUUUUAAAUACAAGUGAGAUUCAACUUCUCCGACUUAUUACAUGAAAACUGU	4e-13	4e-13	3e-12	na	na	6e-06	na	2e-07	0.11	8e-07	na
cso-miR-12	UGAGUAUUUCAUCAGGUACUGGUUAAGUUAAAUUUCAAUAUCACCAGUACUUAUGUGAUGCUCGUU	0.012	0.012	0.012	5e-06	0.0008	0.0008	0.026	0.026	0.012	0.001	na
cso-miR-124	GGUGUUCACUGUAGGCCAAUAUGUUCAUUAGAAACCAUAAGGCACGCGGUGAAUGCCAA	6e-05	1e-05	6e-08	1e-06	6e-06	5e-05	3e-05	0.0001	0.0003	9e-09	5e-05
cso-miR-125	UCCCUGAGACCCUAACUUGUGACUUUUUUAUGGUUCACAAGUUUUGAUCUCUGGUAU	3e-10	3e-10	8e-08	1e-08	1e-08	na	na	na	na	na	na
cso-miR-13	UCGUAAAAAUGGUUGUGCAAUGUUGUAUUUAAUCAAAAGCGUAUCACAGCCAUUUUGACGAGUU	9e-11	0.0007	9e-11	1e-06	5e-06	0.5	na	0.074	0.002	8e-06	0.16
cso-miR-133	AGCUGGCUGAUUUCGGGUCAAAUCUCUAUUUAAAUGUAUUUGGUCCCCUUCAACCAGCUGU	na	na	na	6e-10	2e-08	1e-09	2e-10	5e-11	na	na	na
cso-miR-137	ACGCGUAUUCUUGGGUUAUUAACACACUGUUUAUGUUGUUAUUGCUUGAGAAUACACGUAG	3e-19	2e-18	2e-18	0.0003	na	1e-10	3e-13	3e-13	2e-11	0.002	8e-09
cso-miR-14	GGGAGUGAGAUAGAGGCUUUGGCUUUAACUUUGAAUUUUCAGUCAGUCUUUUUCUCUCUCCUAU	7e-05	2e-05	3e-06	0.0007	0.0007	0.0002	0.0001	3e-06	0.0007	9e-05	6e-09
cso-miR-184	AUUCGUACCCUUAUCACUCUUACGCCCCGUGUAUUUAAGAAACUACUGGACGGAGAACUGAUAAGGGCUCGUGUCAC	8e-14	5e-13	2e-13	1e-14	1e-14	3e-09	5e-08	7e-06	7e-07	3e-09	5e-08
cso-miR-190	AGAUAUGUUUGAUAUUCUUGGUUGUUAUUUUUCACUAACCGACCAGGAAUCAAACAUAUUAUU	3e-11	3e-11	6e-12	4e-11	na	3e-08	6e-07	3e-05	2e-12	6e-08	7e-10
cso-miR-210	CUGCUGGCCACUUCACAAGAAGUUUAUUGACCUUAUUCUUGUGCGUGUGACAGCGGCU	0.015	0.015	0.018	0.022	0.004	2e-08	2e-08	0.0001	0.004	2e-10	0.15
cso-miR-252	CUAAGUACUAGUGCCGCAGGAGAUAUCUGAACUCCUGCUGCCCAAGUGCUUAUCG	1e-14	1e-14	na	0.001	na	1e-06	1e-06	0.0003	0.009	8e-10	0.011
cso-miR-263a	AAUGGCACUGGAAGAAUUCACGGGGUUUUUAUUGAUAUUCCCCGUGUUCUCUUAGUGGCAUCAC	8e-08	2e-08	4e-12	4e-11	8e-10	4e-11	2e-08	6e-09	2e-05	1e-05	9e-05
cso-miR-263b	CUUGGCACUGGGAGAAUUCACAGUAGUAUCAAAAAGUUCAAUGGUCUGUGGAUCUUUUGGUGCCAUCGU	0.0002	na	4e-08	0.0008	na	0.0003	0.0003	0.0003	0.009	0.014	0.014
cso-miR-275	CGCGCUAAGCAGAGACCAAGACUGUAAAUGAUUAAAUUCAAGUCAGGUACCUGAAGUAGCGCGCG	8e-06	8e-06	1e-06	2e-05	1e-09	0.0002	0.0002	na	0.0003	0.0001	0.0008
cso-miR-276	AGCGAGGUAUAGAGUUCCUACGUUUUAUAUGAAAUUUGUAGGAACUUCAUACCGUGCUCU	2e-11	7e-10	4e-09	8e-12	2e-11	1e-08	1e-08	3e-09	3e-08	3e-08	1e-06
cso-miR-277	GCGUGUCAGGAGUGCAUUUACAUUGAAAUUUUGAAUAUUUGUAAAUGCACUAUCUGGUACGACA	2e-06	2e-06	6e-07	4e-11	8e-11	0.0003	0.0003	0.0003	0.0003	0.0002	0.0003
cso-miR-278	CCGGACAAUAGUCCUCACAGACCGUCAUUUAAUACAGGUCGGUGGGACUUUCGUCCGUUU	1e-05	0.0006	1e-06	3e-06	0.0001	0.02	0.004	0.02	8e-05	na	0.004
cso-miR-279a	GGUGUGGUGAAGGUCUAGUACAUGUUCUAUUUAAAAAAAAAUGUAUAUUUUUUAACUCAUGACUAGAUUUUCACUCAUCU	na	na	na	na	na	0.007	0.027	2.7	0.86	0.013	na
cso-miR-279b	GAUGGGUGUAUGUCUCGUGCAUAGUCAAAAUUUAAUAUUACCAACAUAUGACUAGAUUUACACUCAUCCA	2.1	0.096	0.021	3	2.1	0.079	0.37	0.44	0.21	0.079	0.003
cso-miR-2796	AGGGGUUUCUUUCGGCCUCCAGCUGUUUUUAAAUGAGACUGUAGGCCGGCGGAAACUACUUGCU	na	na	5e-09	na	na	3e-06	6e-10	6e-09	1e-06	4e-10	0.0005
cso-miR-281	AAGAGAGCUAUCCGUCGACAGUAGGGAUUUAAAAACACUGUCAUGGAAUUGCUCUCUUU	4e-12	4e-12	6e-13	9e-08	2e-06	1e-10	3e-09	6e-10	4e-11	3e-08	2e-10
cso-miR-283	CAAUAUCAGCUGGUAAUUCUGGGCUAAUAUUUCAUUCAAGUUCCCGGAAUUUCAACUGAUAUUCCA	4e-06	0.0001	1e-09	0.006	0.006	0.0008	0.002	0.005	0.005	0.001	na
cso-miR-285	AUUCACAACAACUGAAGUCGAUAGGUGAAUAGAUUGCAUUAGAAAUUUCUUCUAGCACCAUUCGAAAUCAGUUCUAGUGAAU	4e-07	4e-08	0.0003	0.0004	0.009	0.0008	0.004	0.004	na	na	na
cso-miR-286a	AGAGCGAUUGUCGUCAUAGUCGCUUGAUAUUUUAUUUAACAGUGACUAGACCGAACACUCGCGUCCU	5e-05	na	5e-05	0.013	0.0005	na	na	na	na	na	na
cso-miR-2942	UAUGGGUGUGUGGUCUCGUCAACCCAGUCACUGAUAGGUCAGGUAUUCGAGACCUCAUACCUCUAG	1.7	na	na	na	na	na	na	na	na	na	na
cso-miR-2944a	AAAGGAACUUCUGCUGUGAUUCCACAUGAAAAAAAUGAAUCACAGUAGUUGUACUUUAA	9e-05	na	5e-06	na	na	na	na	na	na	0.41	na
cso-miR-2944b	AAUUCACAUGUUUGCGCUGUUAGAAGGAACUAAGGUUUGAUACGUGCCAAUUUUUCAAUAAUCGUAUCACAGCCUAGUUACCUUAUACCAUUGCAUUCUUUUUGGUCAU	na	na	na	na	na	na	na	na	na	0.057	na
cso-miR-2a	UCAAAGUGGUUGUGAAAUGUUUUAAUAAUAUUUCAUAUCACAGCCAGCUUUGAAGA	0.49	3e-05	0.0001	0.001	na	5e-05	na	na	9e-09	0.002	1e-08
cso-miR-2b	CUCACAAAGUGACUGUGAAAUGUUUAUUUUUUAUUUCAUAUCACAGCCAGCUUUGAUGAGCU	4e-11	1e-05	3e-05	4e-07	4e-06	na	0.0001	0.0002	3e-10	1e-06	na
cso-miR-2c	CCAUUAGACUUGGCUGUCUUAGUAAAACUGUUAAAAAAUCUAUCACAGCCAGCUUUGAUGAGCA	1e-06	0.011	9e-05	0.004	0.001	na	na	na	0.0003	9e-05	0.05
cso-miR-305	AUUGUACUUCAUCAGGUGCUCUGGUGUCAUUGAAAAGCCCGGCACAUGUUGGAGUACACACA	7e-10	1e-10	1e-12	2e-10	2e-13	4e-07	na	4e-07	2e-07	7e-06	na
cso-miR-306	UCAGGUACUGAGUGACUCUCAGUAGUAAUGAAAUUUUACUUUAAUUUUCAUACCUUUGACAUAUUCUGAGAGUGAGUCUGUACCUGUUG	0.007	0.01	0.04	0.001	0.13	0.22	0.58	0.48	0.0002	na	na
cso-miR-307	ACUCACUCAACCUGGGUGUGAUGCUUAUUUGCGAUUCAUCACAACCUCCUUGAGUGAGC	4e-13	na	2e-12	9e-08	9e-08	0.0007	0.0005	0.0007	3e-05	3e-09	9e-09
cso-miR-308	CGCAGUAUUCUCCAGUGACUUUGUUUUACUUAGAAUUUCAAAUCACAGGAGUAUACUGUGAG	3e-05	0.0003	2e-08	7e-06	3e-05	0.86	0.86	0.49	na	na	na
cso-miR-310	GGGUCGUGAUAUGUGUCAUAUGUUGAAUUUGCAACUUUCAUAUUGCACAUACUCCCGGCCUCA	na	na	na	na	na	na	na	na	na	na	na
cso-miR-315	UUUUGAUUGUUGCUCAGAAAGCCUCGAAUUUGAAAAUUGACUUUCGAGCAAUAAUUAAAUCC	6e-08	2e-06	1e-05	1e-07	7e-07	na	na	na	4e-09	2e-06	2e-05
cso-miR-316	CAAAAUAUCGAUUGACUUGUCUUUUUCCGCUUACUGCCGAUGAUUUUAAAGUAAAGCGACAGCAAACAGGAAAAGACGCCUUAAUCGAUAUUUUG	9e-15	6e-15	na	0.005	0.003	0.031	0.0003	0.0001	6.6	3.1	0.31
cso-miR-33	AUGCAUUGUAGUUGCAUUUGCGUCUUUUUUAAAUAGGCAAGUACGUCUGCAAUGCAAUU	6	8.8	0.41	na	na	0.5	0.5	0.11	0.019	0.5	na
cso-miR-34	UGGCAGUGUGGUUAGCUGGUUGUGUGUUACUUUUUUUAAGAUCACAACGGCUAUCGGCACUGCUCUC	3e-05	na	2e-05	0.0002	2e-06	0.0003	0.002	0.002	0.0001	0.0001	0.002
cso-miR-7	UGGAAGACUAGUGAUUUUGUUGUUUAAUAUAAAAAAAGUAACAAAAAAUCUCUUGUCUUUCUAC	1e-09	2e-10	1e-09	4e-08	9e-08	na	na	1e-07	0.0001	na	3e-06
cso-miR-71	CGUACUUUCUGUUCCAUCACUCUACCUAUAGUUUAUUUAUCUGUAUCAGUUUGAAUAGAGUGAUGGGUACAGAAAGAACG	na	na	na	na	na	na	na	na	na	na	na
cso-miR-8	CAUCUUACCGGGCAGCAUUAGAUUGACUUUAAAUUUUCUAAUACUGUCAGGUAAAGAUGUC	7e-12	1e-12	2e-09	1e-10	2e-09	7e-12	4e-11	1e-09	3e-12	5e-14	1e-06
cso-miR-87	ACAUCUAAAAAUUUGCUAUUUUACCUGUGCAUUAGACGAGGUGAGCAAAUUUUCAGGUGUGU	0.0006	0.0002	0.003	0.059	0.059	5e-06	0.0002	9e-05	0.004	9e-08	0.011
cso-miR-927	UUUAGAAUUCCUACGCUUUACCUUUUUAAUUGAAUGGCAAAGCGUUUGGAUUCUGAAAC	5e-07	na	4e-07	6e-08	na	5e-08	na	0.002	1e-07	6e-10	3e-10
cso-miR-929	AAAUUGACUCAAGUAGGGAGUCUUGAUAUGAUUGACUCCCUAACUAGAGUCAGAUUGAU	9e-06	na	6e-07	9e-09	na	0.0006	na	5e-05	0.023	0.023	0.002
cso-miR-932	UCAAUUCCGUAGUGCAUUGCAGUGUGGUCAUUAAUCAAAGCUGCAAGCACAGCGGGAGUGAGG	2e-05	2e-06	0.0002	2e-05	na	0.0003	0.0007	0.0007	0.003	9e-06	na
cso-miR-956	UCCUUAUCGCGUUUGUAAUGGUCUCGUUGGCUAAGCUAUUCAAUUUUACAUCAAAUUGCAUUGAAAUGCAUUUGUUGUCACUGAUUUAGUUUCGAGACCACUGCAAACCUAU	na	na	na	0.0002	na	na	na	na	na	na	na
cso-miR-957	GUUAGUUUUGUACGGGUUUUGGUGUAUUUGGUAUUCAAACCGAAUUGAAACCGUCCAAAACUGAGGC	6e-12	3e-11	4e-10	2e-09	na	na	na	na	na	na	na
cso-miR-965	GGGAAAUACUGUACGUUUUAUGUGAACUUAAUUAAAAAUCAUAAGCGUAUAGCUUUUCCCCU	7e-06	0.0002	0.005	2e-11	na	1e-05	0.0002	0.0006	0.007	0.002	0.0003
cso-miR-970	AGUCGGCGUCUGUCUUAUUGGUAGAUAUAUUGAAACCUAUCAUAAGACACACGCGGCUAU	1e-05	1e-06	0.002	5e-05	6.3	1e-05	5e-05	4e-05	na	3e-08	na
cso-miR-981	CGGGUUUCGCGAAAAACGAGCUGUUAUAAAUACUUGAUAUAAGUUCGUUGUCGACGAAACCUGCA	3e-06	3e-08		8e-08	6.4	na	0.002	0.77	0.011	0.002	0.053
cso-miR-988	GAGUUGUUUGUGGCAAUGAGAUUCGAAUAUGAAAUUAUCCCCUUGUUACAAACCUCACGC	4e-08	1e-10	2e-05	2e-05	na	na	na	na	na	na	na
cso-miR-993	UACCCUGUAGUUUCCGGGCUUUUGUAAUUUAAUUAUCAGAAGCUCGACUCUACAGGUAUCU	0.007	0.31	0.31	1e-05	na	3e-09	1e-07	4e-09	1e-07	1e-07	0.0004
cso-miR-999	ACAUGGUCGUACAGGGAUCGUUGUGUGAUUAAAACAAAUGUUAACUGUAAGACUGUGUCU	3e-06	0.0001	na	7e-10	na	na	na	na	na	na	na
cso-miR-9a	UCUUUGGUUAUCUAGCUGUAUGAGUGUAAUUAUCGUCAUAAAGCUAGCUUACCGAAGUUA	2e-11	na	7e-13	2e-14	2e-14	1e-13	na	na	1e-10	na	na
cso-miR-9b	UCUUUGGUGAUUUUAGCUGUAUGCUAUAUCAAAUGAAUCGCCAUGCAGCUUUAUCACCAAAUACG	1e-07	na	1e-06	2e-05	0.001	0.3	na	na	na	0.008	0.3

## Sheet: precursor_analysis
		Holometabola										Hemimetabola
		Diptera					Lepidoptera			Hymenoptera	Coleoptera	Hemiptera
		Culicidae
Conservation	Conserved miRNAs	aae	cqu	aga	dme	dmo	bmo	mse	hme	ame	tca	api
Culicidae	cso-miR-2944a	9e-05	na	5e-06	na	na	na	na	na	na	0.41	na
Diptera	cso-miR-125	3e-10	3e-10	8e-08	1e-08	1e-08	na	na	na	na	na	na
	cso-miR-308	3e-05	0.0003	2e-08	7e-06	3e-05	0.86	0.86	0.49	na	na	na
	cso-miR-956	na	na	na	0.0002	na	na	na	na	na	na	na
	cso-miR-957	6e-12	3e-11	4e-10	2e-09	na	na	na	na	na	na	na
	cso-miR-988	4e-08	1e-10	2e-05	2e-05	na	na	na	na	na	na	na
	cso-miR-999	3e-06	0.0001	na	7e-10	na	na	na	na	na	na	na
	cso-miR-9b	1e-07	na	1e-06	2e-05	0.001	0.3	na	na	na	0.008	0.3
Holometabola	cso-bantam	3e-07	4e-08	3e-07	0.0006	0.0002	0.026	0.026	0.003	0.015	0.046	0.026
	cso-miR-1175	4e-13	4e-13	3e-12	na	na	6e-06	na	2e-07	0.11	8e-07	na
	cso-miR-12	0.012	0.012	0.012	5e-06	0.0008	0.0008	0.026	0.026	0.012	0.001	na
	cso-miR-13	9e-11	0.0007	9e-11	1e-06	5e-06	0.5	na	0.074	0.002	8e-06	0.16
	cso-miR-133	na	na	na	6e-10	2e-08	1e-09	2e-10	5e-11	na	na	na
	cso-miR-210	0.015	0.015	0.018	0.022	0.004	2e-08	2e-08	0.0001	0.004	2e-10	0.15
	cso-miR-252	1e-14	1e-14	na	0.001	na	1e-06	1e-06	0.0003	0.009	8e-10	0.011
	cso-miR-263b	0.0002	na	4e-08	0.0008	na	0.0003	0.0003	0.0003	0.009	0.014	0.014
	cso-miR-283	4e-06	0.0001	1e-09	0.006	0.006	0.0008	0.002	0.005	0.005	0.001	na
	cso-miR-285	4e-07	4e-08	0.0003	0.0004	0.009	0.0008	0.004	0.004	na	na	na
	cso-miR-2b	4e-11	1e-05	3e-05	4e-07	4e-06	na	0.0001	0.0002	3e-10	1e-06	na
	cso-miR-2c	1e-06	0.011	9e-05	0.004	0.001	na	na	na	0.0003	9e-05	0.05
	cso-miR-305	7e-10	1e-10	1e-12	2e-10	2e-13	4e-07	na	4e-07	2e-07	7e-06	na
	cso-miR-306	0.007	0.01	0.04	0.001	0.13	0.22	0.58	0.48	0.0002	na	na
	cso-miR-316	9e-15	6e-15	na	0.005	0.003	0.031	0.0003	0.0001	6.6	3.1	0.31
	cso-miR-87	0.0006	0.0002	0.003	0.059	0.059	5e-06	0.0002	9e-05	0.004	9e-08	0.011
	cso-miR-932	2e-05	2e-06	0.0002	2e-05	na	0.0003	0.0007	0.0007	0.003	9e-06	na
	cso-miR-970	1e-05	1e-06	0.002	5e-05	6.3	1e-05	5e-05	4e-05	na	3e-08	na
	cso-miR-981	3e-06	3e-08		8e-08	6.4	na	0.002	0.77	0.011	0.002	0.053
	cso-miR-9a	2e-11	na	7e-13	2e-14	2e-14	1e-13	na	na	1e-10	na	na
Holometabola and Hemimetabola	cso-let-7	1e-06	3e-08	na	4e-08	4e-05	0.003	0.001	0.001	0.0003	0.002	0.0004
	cso-miR-1	2e-12	5e-11	1e-08	2e-13	3e-13	9e-12	9e-12	3e-10	2e-05	1e-07	0.0005
	cso-miR-10	3e-08	2e-08	1e-10	8e-10	3e-08	8e-10	8e-10	8e-10	8e-10	8e-10	4e-09
	cso-miR-1000	7e-09	4e-10	7e-10	0.0007	na	0.002	0.002	0.002	0.006	0.0009	0.0003
	cso-miR-124	6e-05	1e-05	6e-08	1e-06	6e-06	5e-05	3e-05	0.0001	0.0003	9e-09	5e-05
	cso-miR-137	3e-19	2e-18	2e-18	0.0003	na	1e-10	3e-13	3e-13	2e-11	0.002	8e-09
	cso-miR-14	7e-05	2e-05	3e-06	0.0007	0.0007	0.0002	0.0001	3e-06	0.0007	9e-05	6e-09
	cso-miR-184	8e-14	5e-13	2e-13	1e-14	1e-14	3e-09	5e-08	7e-06	7e-07	3e-09	5e-08
	cso-miR-190	3e-11	3e-11	6e-12	4e-11	na	3e-08	6e-07	3e-05	2e-12	6e-08	7e-10
	cso-miR-263a	8e-08	2e-08	4e-12	4e-11	8e-10	4e-11	2e-08	6e-09	2e-05	1e-05	9e-05
	cso-miR-275	8e-06	8e-06	1e-06	2e-05	1e-09	0.0002	0.0002	na	0.0003	0.0001	0.0008
	cso-miR-276	2e-11	7e-10	4e-09	8e-12	2e-11	1e-08	1e-08	3e-09	3e-08	3e-08	1e-06
	cso-miR-277	2e-06	2e-06	6e-07	4e-11	8e-11	0.0003	0.0003	0.0003	0.0003	0.0002	0.0003
	cso-miR-278	1e-05	0.0006	1e-06	3e-06	0.0001	0.02	0.004	0.02	8e-05	na	0.004
	cso-miR-2796	na	na	5e-09	na	na	3e-06	6e-10	6e-09	1e-06	4e-10	0.0005
	cso-miR-281	4e-12	4e-12	6e-13	9e-08	2e-06	1e-10	3e-09	6e-10	4e-11	3e-08	2e-10
	cso-miR-2a	0.49	3e-05	0.0001	0.001	na	5e-05	na	na	9e-09	0.002	1e-08
	cso-miR-307	4e-13	na	2e-12	9e-08	9e-08	0.0007	0.0005	0.0007	3e-05	3e-09	9e-09
	cso-miR-315	6e-08	2e-06	1e-05	1e-07	7e-07	na	na	na	4e-09	2e-06	2e-05
	cso-miR-34	3e-05	na	2e-05	0.0002	2e-06	0.0003	0.002	0.002	0.0001	0.0001	0.002
	cso-miR-7	1e-09	2e-10	1e-09	4e-08	9e-08	na	na	1e-07	0.0001	na	3e-06
	cso-miR-8	7e-12	1e-12	2e-09	1e-10	2e-09	7e-12	4e-11	1e-09	3e-12	5e-14	1e-06
	cso-miR-927	5e-07	na	4e-07	6e-08	na	5e-08	na	0.002	1e-07	6e-10	3e-10
	cso-miR-929	9e-06	na	6e-07	9e-09	na	0.0006	na	5e-05	0.023	0.023	0.002
	cso-miR-965	7e-06	0.0002	0.005	2e-11	na	1e-05	0.0002	0.0006	0.007	0.002	0.0003
	cso-miR-993	0.007	0.31	0.31	1e-05	na	3e-09	1e-07	4e-09	1e-07	1e-07	0.0004
