# Supplementary material for: microRNA Expression Dynamics in Culicoides sonorensis Biting Midges Following Blood-Feeding
Source: Insects. 2023 Jul 6;14(7):611. doi: 10.3390/insects14070611 (PMC10380374; doi:10.3390/insects14070611)
Supplement: Supplementary file 1 [file insects-14-00611-s001.zip › Table S4.xlsx]

## Sheet: RPM Avg
	BF MG					BF WB					SF MG					SF WB
	BF MG 1	BF MG 2	BF MG 3			BF WB 1	BF WB 2	BF WB 3			SF MG 1	SF MG 2	SF MG 3			SF WB 1	SF WB 2	SF WB 3
miRNA	RPM	RPM	RPM	RPM Average		RPM	RPM	RPM	RPM Average		RPM	RPM	RPM	RPM Average		RPM	RPM	RPM	RPM Average
cso-bantam	10180.1	8077.78	5317.22	7858.37		25912.5	25103.5	30225.8	27080.6		8119.82	4440.24	5582.58	6047.55		27070	30458.5	29724.9	29084.5
cso-let-7	1734.37	1531.02	1332.08	1532.49		5288.38	5671.16	7482.23	6147.26		1177.32	923.1	1055.82	1052.08		4947.24	4881.29	5598.29	5142.27
cso-mir-1	51.96	35.8	27.65	38.47		1084.66	964.71	1500.35	1183.24		56.96	23.94	27.71	36.2		808.14	1065.07	1212.14	1028.45
cso-mir-10	9482.27	9127.11	8794.89	9134.75		61794.4	57935.2	61585.1	60438.2		4229.49	4162.77	4541.68	4311.31		40150.3	39799.2	46216.7	42055.4
cso-mir-100	729.69	641.44	579.14	650.09		1454.13	1452.61	1515.81	1474.18		439.44	392.27	465.05	432.25		1357.59	960.44	1126.36	1148.13
cso-mir-1000	55.49	29.11	24.76	36.46		1073.26	1214.06	1381.67	1223		14.53	9.11	7.84	10.49		1215.69	1163.85	1248.99	1209.51
cso-mir-1174	1460.53	1138.52	1017.51	1205.52		540.28	587.99	671.41	599.89		1005.54	880.76	906.96	931.09		459.57	426.91	1125.48	670.65
cso-mir-1175	884.18	873.73	716.06	824.66		340.3	392.27	401.7	378.09		1118.41	679.48	839.42	879.1		473.35	408.09	581.75	487.73
cso-mir-12	6841.69	6256.05	3026.43	5374.72		3397.68	3135.54	3939.19	3490.8		5698.46	2200.99	3579.9	3826.45		4001.26	6228.27	4571.8	4933.78
cso-mir-124	16.74	16.27	7.32	13.45		570.21	574.98	625.6	590.26		8.81	3.19	6.74	6.25		450.44	481.99	476.2	469.54
cso-mir-125	1603.99	1278.84	1542.12	1474.99		5920.79	5839.39	5783.52	5847.9		960.92	951.36	1044.81	985.7		4333.31	3765.13	4309.89	4136.11
cso-mir-13	745.68	621.09	493.3	620.03		1923.56	2147.63	1936.1	2002.43		529.41	348.63	451.46	443.17		2367.6	2252.47	2292.94	2304.34
cso-mir-133	70.36	29.59	41.69	47.21		2126.03	2097.74	2448.31	2224.03		19.31	13.12	13.04	15.16		2009.93	2562.29	1766.21	2112.81
cso-mir-137	84.32	61.07	58.21	67.87		622.85	605.15	651.17	626.39		24.99	23.15	29.69	25.94		519.87	303.81	285.49	369.72
cso-mir-14	4139.3	3115.06	5208.17	4154.18		16701.8	19322.2	15250.5	17091.5		4381.42	4907.3	4869.44	4719.38		23194.5	22385.7	18992.9	21524.4
cso-mir-184	12847.9	11179.5	6692.39	10239.9		41829.3	40042.3	49703.6	43858.4		8039.72	6424.46	6470.32	6978.17		29136.8	25633.7	31004.2	28591.6
cso-mir-190	361.19	321.88	204.87	295.98		614.86	599.03	569.79	594.56		109.43	81.44	89.76	93.55		521.09	323.75	337.24	394.03
cso-mir-210	300.12	86.74	81.07	155.98		7331.93	7184.06	9695.99	8070.66		71.68	34.9	52.56	53.04		7466.02	9350.62	8695.35	8504
cso-mir-252	278.7	172.48	92.47	181.22		3754.98	3893.88	4506.68	4051.85		82.52	83.87	105.23	90.54		3010.84	2642.35	3219.09	2957.43
cso-mir-263a	980.4	2099.11	1447.67	1509.06		21882.1	19723.4	22222.3	21276		262.54	235.36	276.81	258.24		14727.3	6652.56	6960.45	9446.77
cso-mir-263b	9.87	12.25	4.87	9		303	291.4	307.2	300.54		2.51	2.73	5.76	3.67		207.14	118.08	112.73	145.99
cso-mir-275	1908.63	1704.03	2006.34	1873		5709.65	5509.35	7090.74	6103.25		841.59	771.99	854.37	822.65		4305.04	3930.95	5036.87	4424.29
cso-mir-276a	9194.42	8923.56	7275.5	8464.49		36399.9	35826.3	42791.9	38339.4		6250.4	5211.7	7107.79	6189.96		28254.5	31410.8	33113.1	30926.1
cso-mir-277	2968.35	2166.92	2240.86	2458.71		18714.9	20527.3	19425.1	19555.8		1799.88	2000.58	2093.71	1964.72		22831.6	25808.1	21558	23399.2
cso-mir-278	678.44	642.01	504.6	608.35		2004.04	2239.25	2751.01	2331.43		472.89	386.78	497.76	452.48		2575.69	2402.63	2389.69	2456
cso-mir-279a	2170.3	2231.37	1150.94	1850.87		7221.96	7685.71	7904.54	7604.07		1410.45	902.02	1433.08	1248.52		13225.1	18726	11265.9	14405.7
cso-mir-279b	160.1	152.53	100.07	137.57		711.05	761.56	880.14	784.25		96.01	80.7	95.3	90.67		998.59	893.14	1008.4	966.71
cso-mir-2796	414.09	360.65	416.08	396.94		553.85	618.67	638.65	603.72		522.37	596.5	622.66	580.51		837.47	990.19	879.81	902.49
cso-mir-281	347542	347923	333270	342912		276687	279164	265692	273848		449273	442737	419675	437228		333698	308422	287382	309834
cso-mir-283	2877.89	3176.03	2560.43	2871.45		2912.07	2810.58	2603.55	2775.4		1853.47	1832.26	1879.65	1855.12		2932	2451.29	2501.39	2628.22
cso-mir-285	19.11	5.62	5.27	10		961.62	894.06	976.68	944.12		2.11	1.72	2.16	2		942.33	396.81	518.19	619.11
cso-mir-286a	79.82	192.03	105.27	125.71		765.07	752.56	520.64	679.42		26.89	40.75	54.73	40.79		556.65	438.75	708.72	568.04
cso-mir-2942	1693.91	1817.29	2319.07	1943.42		906.91	751.47	722.63	793.67		1675	1721	1895.71	1763.9		795.18	924.68	858.42	859.43
cso-mir-2944a	106.81	199.84	243.97	183.54		1430.02	1424.34	870.06	1241.48		22.31	27.92	29.95	26.73		316.06	315.01	468.33	366.47
cso-mir-2a	931.89	890.87	1232.08	1018.28		4051.79	3995.59	3697.14	3914.84		1466.19	1231.45	1503.69	1400.44		4322.95	5729.53	4407.58	4820.02
cso-mir-2b	282.4	245.3	303.36	277.02		931.18	853.17	882.22	888.86		285.54	251.31	299.99	278.95		761.83	895.87	883.84	847.18
cso-mir-2c	158.61	120.02	178.43	152.35		459.33	499.45	575.29	511.36		206.24	147.84	189.83	181.3		563.55	754.71	799.99	706.08
cso-mir-305	1454.31	1344.82	849.73	1216.28		2454.62	2534.56	3280.64	2756.61		816.38	495.02	798.09	703.16		2935.66	4227.66	2793.85	3319.05
cso-mir-306	1117.6	1220.78	852.87	1063.75		1954.41	2048.34	2349.59	2117.45		669.14	581.79	736.16	662.37		2356.21	2007.49	2050.63	2138.11
cso-mir-307	25.4	10.42	30.9	22.24		115.12	103.11	154.64	124.29		24.07	25.53	32.2	27.27		102.2	146.22	186.94	145.12
cso-mir-308	430.19	471.4	344.38	415.32		816.5	846.52	811.61	824.87		377.73	314.32	222.32	304.79		792.45	664.81	784.6	747.29
cso-mir-310	125.98	181.66	114.24	140.63		2296.06	2425.59	1293.18	2004.94		102.83	73.22	125.53	100.53		1579.23	1322.05	1973.67	1624.98
cso-mir-315	186.8	29.73	20.89	79.14		3623.73	3495.83	3088.14	3402.57		14.53	9.87	5.7	10.03		3557.01	2497.77	2344.43	2799.74
cso-mir-316	335.26	200.92	274.75	270.31		449.09	476.49	535.5	487.03		259.65	247.75	201.37	236.26		443.13	379.5	380.07	400.9
cso-mir-33	121.82	147.11	91.08	120.01		199.66	195.74	196.82	197.41		86.9	65.42	89.86	80.73		310.39	246.41	222.36	259.72
cso-mir-34	1896.9	1559.73	1182.33	1546.32		6061.93	6968.52	7544.83	6858.43		1735.32	1390.39	1486.95	1537.55		5981.47	6391.24	9135.37	7169.36
cso-mir-7	29.27	28.2	10.5	22.66		648.37	578.39	593.29	606.68		20.03	12.5	15.88	16.14		341.97	325.35	522.44	396.59
cso-mir-71	830.73	694.66	637.55	720.98		2373.27	2450.2	2901.35	2574.94		650.01	586.64	606.37	614.34		2735.74	2460.32	3192.7	2796.26
cso-mir-8	20141.8	18907.5	13273.4	17440.9		100144	104765	97913.6	100941		13214.8	13705	15680.9	14200.2		120290	134852	137015	130719
cso-mir-87	44.5	56.99	54.17	51.89		534.06	477.31	496.48	502.62		17.88	22.02	14.96	18.29		403.43	420.88	496.23	440.18
cso-mir-927	407.04	229.13	241.53	292.57		8664.67	8208.76	8116.43	8329.95		142.1	108.51	138.53	129.71		5755.38	4999.53	4874.15	5209.69
cso-mir-929	43.88	34.5	34.97	37.78		296.8	291.86	339.75	309.47		25.25	16.75	22.46	21.49		257.39	307.79	289.26	284.81
cso-mir-932	17.3	3.05	3.05	7.8		618.23	633.4	620.26	623.97		0.55	2.24	0	0.93		475.01	456.46	482.82	471.43
cso-mir-956	532423	541968	580203	551531		266774	263182	248377	259444		469147	489200	501393	486580		226916	240956	254559	240810
cso-mir-957	76.77	14.9	37.24	42.97		3519.63	3288.81	3581.9	3463.45		18.1	9.13	5.28	10.84		3004.9	3212.71	2687.59	2968.4
cso-mir-965	70.33	91.06	79.71	80.36		222.53	224.52	232.63	226.56		81.02	78.2	66.27	75.16		135.08	170.07	176.02	160.39
cso-mir-970	452.48	397.5	387.05	412.34		1361.97	1390.29	1686.55	1479.6		335.47	262.82	354.91	317.73		1261.79	1275.43	1377.7	1304.97
cso-mir-981	52.41	11.82	5.17	23.13		922.49	902.63	1135.71	986.94		6.93	3.62	3.4	4.65		695.75	790.61	914.5	800.29
cso-mir-988	54.5	43.53	95.16	64.4		93.75	106.55	92.93	97.74		41.57	47.86	69.21	52.88		128.41	133.13	125.77	129.11
cso-mir-993	16.19	10.7	9.44	12.11		675.04	687.98	639.84	667.62		5.11	6.95	4.35	5.47		640.69	760.39	702.3	701.13
cso-mir-999	5065.88	4352.64	2949.22	4122.58		16345.4	16312.3	18778.6	17145.4		2143.33	1698.53	1997.66	1946.51		16025.5	10740.4	12169	12978.3
cso-mir-9a	7160.24	6393.9	4833.27	6129.14		3258.11	3504.09	3701.81	3488		5180.47	4319.68	5005.57	4835.24		4734.51	4145.8	4957.39	4612.57
cso-mir-9b	422.39	400.6	281.24	368.08		641.66	661.5	646.55	649.9		322.46	243.33	390.82	318.87		779.92	766.03	928.79	824.91
cso-mir-X1	1715.36	2186.93	1621.75	1841.35		6179.64	5680	5530.98	5796.87		1048.73	867.48	875.39	930.53		5385.35	4065.54	4338.75	4596.55
cso-mir-X2	970.23	905.18	688.28	854.56		2144.5	2320.02	2614.67	2359.73		808.76	730.43	764	767.73		2704.94	2359.69	2556.16	2540.26
cso-mir-X3	250.16	628.89	154.44	344.5		1563.72	2018.74	2154.27	1912.24		139.66	107.38	224.35	157.13		2793.32	2442.18	3976.36	3070.62

## Sheet: Log10 RPM Avg
	BF MG	BF WB	SF MG	SF WB			log10 transformed RPM averages
miRNA	RPM Average	RPM Average	RPM Average	RPM Average		miRNA	BF MG	BF WB	SF MG	SF WB
cso-bantam	7858.37	27080.6	6047.55	29084.5		cso-bantam	3.89533	4.43266	3.78158	4.46366
cso-let-7	1532.49	6147.26	1052.08	5142.27		cso-let-7	3.1854	3.78868	3.02205	3.71115
cso-miR-1	38.47	1183.24	36.2	1028.45		cso-miR-1	1.58512	3.07307	1.55871	3.01218
cso-miR-10	9134.75	60438.2	4311.31	42055.4		cso-miR-10	3.9607	4.78131	3.63461	4.62382
cso-miR-100	650.09	1474.18	432.25	1148.13		cso-miR-100	2.81297	3.16855	2.63574	3.05999
cso-miR-1000	36.46	1223	10.49	1209.51		cso-miR-1000	1.56182	3.08743	1.02078	3.08261
cso-miR-1174	1205.52	599.89	931.09	670.65		cso-miR-1174	3.08117	2.77807	2.96899	2.8265
cso-miR-1175	824.66	378.09	879.1	487.73		cso-miR-1175	2.91627	2.5776	2.94404	2.68818
cso-miR-12	5374.72	3490.8	3826.45	4933.78		cso-miR-12	3.73036	3.54292	3.5828	3.69318
cso-miR-124	13.45	590.26	6.25	469.54		cso-miR-124	1.12872	2.77104	0.79588	2.67167
cso-miR-125	1474.99	5847.9	985.7	4136.11		cso-miR-125	3.16879	3.767	2.99374	3.61659
cso-miR-13	620.03	2002.43	443.17	2304.34		cso-miR-13	2.79241	3.30156	2.64657	3.36255
cso-miR-133	47.21	2224.03	15.16	2112.81		cso-miR-133	1.67403	3.34714	1.1807	3.32486
cso-miR-137	67.87	626.39	25.94	369.72		cso-miR-137	1.83168	2.79684	1.41397	2.56787
cso-miR-14	4154.18	17091.5	4719.38	21524.4		cso-miR-14	3.61849	4.23278	3.67388	4.33293
cso-miR-184	10239.9	43858.4	6978.17	28591.6		cso-miR-184	4.0103	4.64205	3.84374	4.45624
cso-miR-190	295.98	594.56	93.55	394.03		cso-miR-190	2.47126	2.7742	1.97104	2.59553
cso-miR-210	155.98	8070.66	53.04	8504		cso-miR-210	2.19307	3.90691	1.7246	3.92962
cso-miR-252	181.22	4051.85	90.54	2957.43		cso-miR-252	2.25821	3.60765	1.95684	3.47091
cso-miR-263a	1509.06	21276	258.24	9446.77		cso-miR-263a	3.17871	4.32789	2.41202	3.97528
cso-miR-263b	9	300.54	3.67	145.99		cso-miR-263b	0.954243	2.4779	0.564666	2.16432
cso-miR-275	1873	6103.25	822.65	4424.29		cso-miR-275	3.27254	3.78556	2.91522	3.64584
cso-miR-276a	8464.49	38339.4	6189.96	30926.1		cso-miR-276a	3.9276	4.58364	3.79169	4.49033
cso-miR-277	2458.71	19555.8	1964.72	23399.2		cso-miR-277	3.39071	4.29128	3.2933	4.3692
cso-miR-278	608.35	2331.43	452.48	2456		cso-miR-278	2.78415	3.36762	2.6556	3.39023
cso-miR-279a	1850.87	7604.07	1248.52	14405.7		cso-miR-279a	3.26738	3.88105	3.0964	4.15853
cso-miR-279b	137.57	784.25	90.67	966.71		cso-miR-279b	2.13852	2.89445	1.95746	2.9853
cso-miR-2796	396.94	603.72	580.51	902.49		cso-miR-2796	2.59872	2.78084	2.76381	2.95544
cso-miR-281	342912	273848	437228	309834		cso-miR-281	5.53518	5.43751	5.64071	5.49113
cso-miR-283	2871.45	2775.4	1855.12	2628.22		cso-miR-283	3.4581	3.44333	3.26837	3.41966
cso-miR-285	10	944.12	2	619.11		cso-miR-285	1	2.97503	0.30103	2.79177
cso-miR-286a	125.71	679.42	40.79	568.04		cso-miR-286a	2.09937	2.83214	1.61055	2.75438
cso-miR-2942	1943.42	793.67	1763.9	859.43		cso-miR-2942	3.28857	2.89964	3.24647	2.93421
cso-miR-2944a	183.54	1241.48	26.73	366.47		cso-miR-2944a	2.26373	3.09394	1.427	2.56404
cso-miR-2a	1018.28	3914.84	1400.44	4820.02		cso-miR-2a	3.00787	3.59271	3.14626	3.68305
cso-miR-2b	277.02	888.86	278.95	847.18		cso-miR-2b	2.44251	2.94883	2.44553	2.92798
cso-miR-2c	152.35	511.36	181.3	706.08		cso-miR-2c	2.18284	2.70873	2.2584	2.84885
cso-miR-305	1216.28	2756.61	703.16	3319.05		cso-miR-305	3.08503	3.44038	2.84705	3.52101
cso-miR-306	1063.75	2117.45	662.37	2138.11		cso-miR-306	3.02684	3.32581	2.8211	3.33003
cso-miR-307	22.24	124.29	27.27	145.12		cso-miR-307	1.34713	2.09444	1.43569	2.16173
cso-miR-308	415.32	824.87	304.79	747.29		cso-miR-308	2.61838	2.91639	2.484	2.87349
cso-miR-310	140.63	2004.94	100.53	1624.98		cso-miR-310	2.14808	3.3021	2.0023	3.21085
cso-miR-315	79.14	3402.57	10.03	2799.74		cso-miR-315	1.8984	3.53181	1.0013	3.44712
cso-miR-316	270.31	487.03	236.26	400.9		cso-miR-316	2.43186	2.68756	2.37339	2.60304
cso-miR-33	120.01	197.41	80.73	259.72		cso-miR-33	2.07922	2.29537	1.90703	2.41451
cso-miR-34	1546.32	6858.43	1537.55	7169.36		cso-miR-34	3.1893	3.83622	3.18683	3.85548
cso-miR-7	22.66	606.68	16.14	396.59		cso-miR-7	1.35526	2.78296	1.2079	2.59834
cso-miR-71	720.98	2574.94	614.34	2796.26		cso-miR-71	2.85792	3.41077	2.78841	3.44658
cso-miR-8	17440.9	100941	14200.2	130719		cso-miR-8	4.24157	5.00407	4.1523	5.11634
cso-miR-87	51.89	502.62	18.29	440.18		cso-miR-87	1.71508	2.70124	1.26221	2.64363
cso-miR-927	292.57	8329.95	129.71	5209.69		cso-miR-927	2.46623	3.92064	2.11297	3.71681
cso-miR-929	37.78	309.47	21.49	284.81		cso-miR-929	1.57726	2.49062	1.33224	2.45456
cso-miR-932	7.8	623.97	0.93	471.43		cso-miR-932	0.892095	2.79516	-0.0315171	2.67342
cso-miR-956	551531	259444	486580	240810		cso-miR-956	5.74157	5.41404	5.68715	5.38167
cso-miR-957	42.97	3463.45	10.84	2968.4		cso-miR-957	1.63317	3.53951	1.03503	3.47252
cso-miR-965	80.36	226.56	75.16	160.39		cso-miR-965	1.90504	2.35518	1.87599	2.20518
cso-miR-970	412.34	1479.6	317.73	1304.97		cso-miR-970	2.61526	3.17014	2.50206	3.1156
cso-miR-981	23.13	986.94	4.65	800.29		cso-miR-981	1.36418	2.99429	0.667453	2.90325
cso-miR-988	64.4	97.74	52.88	129.11		cso-miR-988	1.80889	1.99007	1.72329	2.11096
cso-miR-993	12.11	667.62	5.47	701.13		cso-miR-993	1.08314	2.82453	0.737987	2.8458
cso-miR-999	4122.58	17145.4	1946.51	12978.3		cso-miR-999	3.61517	4.23415	3.28926	4.11322
cso-miR-9a	6129.14	3488	4835.24	4612.57		cso-miR-9a	3.7874	3.54258	3.68442	3.66394
cso-miR-9b	368.08	649.9	318.87	824.91		cso-miR-9b	2.56594	2.81285	2.50361	2.91641
cso-miR-X1	1841.35	5796.87	930.53	4596.55		cso-miR-X1	3.26514	3.76319	2.96873	3.66243
cso-miR-X2	854.56	2359.73	767.73	2540.26		cso-miR-X2	2.93174	3.37286	2.88521	3.40488
cso-miR-X3	344.5	1912.24	157.13	3070.62		cso-miR-X3	2.53719	3.28154	2.19626	3.48723
