# Supplementary material for: microRNA Expression Dynamics in Culicoides sonorensis Biting Midges Following Blood-Feeding
Source: Insects. 2023 Jul 6;14(7):611. doi: 10.3390/insects14070611 (PMC10380374; doi:10.3390/insects14070611)
Supplement: Supplementary file 1 [file insects-14-00611-s001.zip › Table S5.xlsx]

## Sheet: Raw data
										BLOOD FED									SUGAR FED
										BF MG				BF WB					SF MG				SF WB
	BFMG v BF WB		BFMG v SFMG		BFWB v SFWB		SFMG v SFWB						BF MG				BF WB					SF MG				SF WB
Name	Fold change	P-value	Fold change	P-value	Fold change	P-value	Fold change	P-value		Total counts	Total counts	Total counts	Mean	Total counts	Total counts	Total counts	Mean		Total counts	Total counts	Total counts	Mean	Total counts	Total counts	Total counts	Mean
cso-bantam	-1.32	0.00487	1.16	0.26	1.1	0.04	-1.18	0.17		18230	12830	6760	12606.7	14894	14851	40012	23252.3		14297	5754	7708	9253	14788	34889	15618	21765
cso-let-7	-1.15	0.54	1.03	0.53	-1.17	0.03	-1.17	0.03		3004	2352	1638	2331.33	2940	3245	9580	5255		2005	1157	1410	1524	2614	5408	2845	3622.33
cso-mir-1	6.62	0	1.43	0.44	-1.12	0.38	4.95	1.9e-11		90	55	34	59.6667	603	552	1921	1025.33		97	30	37	54.6667	427	1180	616	741
cso-mir-10	1.43	3.43e-07	-1.42	0.00412	-1.41	6.85e-14	1.7	4.96e-11		16702	14259	10998	13986.3	34936	33712	80188	49612		7325	5306	6168	6266.33	21574	44841	23885	30100
cso-mir-100	-2.04	3.12e-06	-1	1	-1.26	0.00383	-2.17	9.46e-12		1221	952	688	953.667	781	803	1875	1153		723	475	600	599.333	693	1028	553	758
cso-mir-1000	7.23	0	-2.24	0.000197	1	0.98	19.25	0		101	47	32	60	627	730	1859	1072		26	12	11	16.3333	675	1355	667	899
cso-mir-1174	-9.22	2.44e-08	1.17	0.03	1.13	0.62	-7.92	9.74e-13		5188	3587	2566	3780.33	616	690	1763	1023		3512	2264	2484	2753.33	498	970	1173	880.333
cso-mir-1175	-10.04	0	1.59	4.93e-05	1.3	0.05	-10.27	0		2388	2093	1373	1951.33	295	350	802	482.333		2970	1328	1748	2015.33	390	705	461	518.667
cso-mir-12	-6.93	0	1.07	0.77	1.45	0.0024	-4.36	4.49e-10		13256	10751	4163	9390	2113	2007	5642	3254		10856	3086	5348	6430	2365	7719	2599	4227.67
cso-mir-124	9.22	0	-1.41	0.45	-1.22	0.01	12.44	0		29	25	9	21	317	329	801	482.333		15	4	9	9.33333	238	534	242	338
cso-mir-125	-1.17	0.15	-1	0.99	-1.39	3.57e-06	-1.37	1.14e-05		2684	1898	1832	2138	3180	3228	7154	4520.67		1581	1152	1348	1360.33	2212	4030	2116	2786
cso-mir-13	-1.42	1.92e-06	1.08	0.33	1.18	0.03	-1.1	0.42		1401	1035	658	1031.33	1160	1333	2689	1727.33		978	474	654	702	1357	2707	1264	1776
cso-mir-133	10.21	2.96e-13	-2.03	0.00431	-1.02	0.83	23.84	0		126	47	53	75.3333	1222	1241	3241	1901.33		34	17	18	23	1098	2935	928	1653.67
cso-mir-137	1.98	0.000535	-1.76	0.02	-1.66	0.00642	2.47	4.96e-05		151	97	74	107.333	358	358	862	526		44	30	41	38.3333	284	348	150	260.667
cso-mir-14	-1.15	0.49	1.68	0.04	1.28	0.03	-1.27	0.04		7777	5191	6947	6638.33	10072	11993	21181	14415.3		8094	6672	7054	7273.33	13294	26903	10470	16889
cso-mir-184	-1.06	0.6	1.04	0.73	-1.5	0	-1.4	0.000285		29042	22414	10740	20732	30349	29902	83054	47768.3		17869	10509	11277	13218.3	20092	37064	20563	25906.3
cso-mir-190	-2.28	4.6e-13	-2.08	6.8e-09	-1.48	0.00279	-1.37	0.12		668	528	269	488.333	365	366	779	503.333		199	109	128	145.333	294	383	183	286.667
cso-mir-210	11.61	7.66e-13	-1.88	0.09	1.08	0.53	27.72	0		511	131	98	246.667	4007	4041	12204	6750.67		120	43	69	77.3333	3878	10184	4344	6135.33
cso-mir-252	4.98	3.34e-07	-1.29	0.27	-1.35	1.27e-09	5.72	0		450	247	106	267.667	1946	2077	5379	3134		131	98	131	120	1483	2729	1525	1912.33
cso-mir-263a	3.02	1.7e-07	-3.98	6.8e-09	-2.2	0.000838	6.36	4.63e-14		1842	3498	1931	2423.67	13196	12242	30864	18767.3		485	320	401	402	8441	7995	3837	6757.67
cso-mir-263b	6.98	0	-1.69	0.21	-2.03	5.66e-06	6.86	6.23e-11		20	22	7	16.3333	197	195	460	284		5	4	9	6	128	153	67	116
cso-mir-275	-1.44	0.00586	-1.53	0.000389	-1.35	0.000982	-1.07	0.5		3642	2884	2718	3081.33	3497	3473	10002	5657.33		1579	1066	1257	1300.67	2506	4798	2820	3374.67
cso-mir-276a	-1.02	0.79	1.09	0.37	-1.21	2.77e-05	-1.14	0.08		16195	13941	9098	13078	20579	20847	55718	32381.3		10825	6643	9653	9040.33	15182	35390	17113	22561.7
cso-mir-277	1.73	0.00046	1.21	0.07	1.22	0.00398	2.06	4.85e-12		5577	3611	2989	4059	11286	12741	26979	17002		3325	2720	3033	3026	13086	31016	11884	18662
cso-mir-278	-1.2	0.00043	1.12	0.04	1.08	0.5	-1.06	0.3		1195	1003	631	943	1133	1303	3582	2006		819	493	676	662.667	1384	2707	1235	1775.33
cso-mir-279a	-1.1	0.43	1.02	0.89	1.94	5.55e-06	2.03	4.56e-07		5097	4648	1919	3888	5444	5963	13723	8376.67		3257	1533	2595	2461.67	9475	28131	7763	15123
cso-mir-279b	1.24	0.47	-1.02	1	1.24	0.14	1.85	0		329	278	146	251	469	517	1337	774.333		194	120	151	155	626	1174	608	802.667
cso-mir-2796	-3.06	0	2.19	1.05e-11	1.54	3.41e-08	-3.71	0		778	601	555	644.667	334	384	887	535		965	811	902	892.667	480	1190	485	718.333
cso-mir-281	-5.81	0	1.91	1.82e-08	1.15	0.04	-8.15	0		601955	534490	409808	515418	153820	159736	340183	217913		765123	554921	560457	626834	176318	341702	146045	221355
cso-mir-283	-4.77	0	-1.03	0.74	-1.04	0.76	-4.07	0		5576	5458	3522	4852	1811	1799	3729	2446.33		3531	2569	2808	2969.33	1733	3038	1422	2064.33
cso-mir-285	20.32	5.77e-15	-3.18	0.00548	-1.5	0.08	51.82	0		46	12	9	22.3333	743	711	1738	1064		5	3	4	4	692	611	366	556.333
cso-mir-286a	1.18	0.52	-2.08	0.01	-1.19	0.28	2.43	0.0001		157	335	147	213	483	489	757	576.333		52	58	83	64.3333	334	552	409	431.667
cso-mir-2942	-11.56	0	1.33	0.12	1.11	0.32	-11.79	0		3282	3123	3190	3198.33	564	481	1035	693.333		3191	2413	2832	2812	470	1146	488	701.333
cso-mir-2944a	1.42	0.22	-4.74	2.14e-06	-3.37	8.05e-11	2.39	4.6e-05		185	307	300	264	795	815	1114	908		38	35	40	37.6667	167	349	238	251.333
cso-mir-2a	-1.23	0.17	2.01	4.89e-06	1.26	0.08	-1.66	1.05e-12		1532	1299	1438	1423	2138	2170	4493	2933.67		2370	1465	1906	1913.67	2168	6025	2126	3439.67
cso-mir-2b	-1.45	0.00577	1.5	0.000212	-1.02	0.78	-1.88	7.77e-16		514	396	392	434	544	513	1187	748		511	331	421	421	423	1043	472	646
cso-mir-2c	-1.4	0.02	1.76	0.000149	1.41	0.00151	-1.47	0.00178		298	200	238	245.333	277	310	799	462		381	201	275	285.667	323	907	441	557
cso-mir-305	-2.01	8.23e-14	-1.15	0.34	1.24	0.1	-1.2	0.17		2647	2171	1098	1972	1434	1524	4414	2457.33		1461	652	1120	1077.67	1630	4922	1492	2681.33
cso-mir-306	-2.31	0	-1.07	0.49	1.03	0.77	-1.78	3.36e-07		2920	2829	1582	2443.67	1639	1768	4538	2648.33		1719	1100	1483	1434	1878	3355	1572	2268.33
cso-mir-307	1.19	0.63	1.83	0.05	1.18	0.26	-1.08	0.74		44	16	38	32.6667	64	59	198	107		41	32	43	38.6667	54	162	95	103.667
cso-mir-308	-2.33	0	1.11	0.5	-1.08	0.3	-2.36	2.48e-09		783	761	445	663	477	509	1092	692.667		676	414	312	467.333	440	774	419	544.333
cso-mir-310	3.13	5.25e-06	1.06	0.71	-1.23	0.33	2.84	1.41e-10		233	298	150	227	1363	1482	1768	1537.67		187	98	179	154.667	891	1564	1071	1175.33
cso-mir-315	10	2.75e-05	-4.76	0.00495	-1.19	0.17	47.21	0		340	48	27	138.333	2117	2102	4155	2791.33		26	13	8	15.6667	1975	2908	1252	2045
cso-mir-316	-2.58	3.14e-10	1.32	0.04	-1.2	0.22	-3.41	9.11e-14		935	497	544	658.667	402	439	1104	648.333		712	500	433	548.333	377	677	311	455
cso-mir-33	-2.83	0	1.01	0.98	1.35	0.04	-1.8	3.6e-05		211	226	112	183	111	112	252	158.333		148	82	120	116.667	164	273	113	183.333
cso-mir-34	-1.03	0.78	1.51	0.00109	1.06	0.6	-1.23	0.32		3731	2721	1651	2701	3827	4528	10970	6441.67		3356	1979	2255	2530	3589	8041	5272	5634
cso-mir-7	5.63	0	1.07	0.79	-1.51	0.000448	4.23	2.05e-13		55	47	14	38.6667	391	359	824	524.667		37	17	23	25.6667	196	391	288	291.667
cso-mir-71	-1.29	0.04	1.28	0.11	1.1	0.16	-1.26	0.02		1951	1447	1063	1487	1789	1901	5037	2909		1501	997	1098	1198.67	1960	3696	2200	2618.67
cso-mir-8	1.27	0.000552	1.24	0.03	1.32	6.82e-05	1.6	8.66e-09		36069	30031	16875	27658.3	57561	61978	129615	83051.3		23268	17760	21651	20893	65713	154468	71990	97390.3
cso-mir-87	2.11	1.33e-14	-1.9	0.00723	-1.11	0.38	4.19	0		81	92	70	81	312	287	668	422.333		32	29	21	27.3333	224	490	265	326.333
cso-mir-927	6.23	0	-1.49	0.17	-1.57	1.71e-05	6.99	0		705	352	297	451.333	4817	4697	10392	6635.33		242	136	185	187.667	3041	5539	2477	3685.67
cso-mir-929	1.79	1.47e-10	-1.15	0.61	-1.05	0.49	2.3	1.89e-15		76	53	43	57.3333	165	167	435	255.667		43	21	30	31.3333	136	341	147	208
cso-mir-932	17.31	1.16e-12	-4.99	0.02	-1.28	0.00144	83.13	0		32	5	4	13.6667	367	387	848	534		1	3	0	1.33333	268	540	262	356.667
cso-mir-956	-9.92	0	1.31	0.03	-1.06	0.41	-11.66	0		1750572	1580506	1354348	1.56181e+06	281536	285868	603687	390364		1516687	1163960	1271080	1.31724e+06	227601	506763	245573	326646
cso-mir-957	17.64	6.44e-15	-2.55	0.04	-1.14	0.07	45.22	0		151	26	52	76.3333	2222	2137	5208	3189		35	13	8	18.6667	1803	4042	1551	2465.33
cso-mir-965	-1.63	2.88e-07	1.4	0.19	-1.34	0.00158	-2.67	0		128	147	103	126	130	135	313	192.667		145	103	93	113.667	75	198	94	122.333
cso-mir-970	-1.28	4.33e-06	1.16	0.24	-1.12	0.48	-1.4	0.00312		797	621	484	634	770	809	2196	1258.33		581	335	482	466	678	1437	712	942.333
cso-mir-981	9.72	2.55e-06	-3.03	0.04	-1.21	0.01	28.42	0		100	20	7	42.3333	565	569	1602	912		13	5	5	7.66667	405	965	512	627.333
cso-mir-988	-3.15	1.84e-05	1.19	0.54	1.41	0.01	-2.33	5.42e-09		96	68	119	94.3333	53	62	121	78.6667		72	61	94	75.6667	69	150	65	94.6667
cso-mir-993	11.66	0	-1.51	0.09	1.09	0.31	22.46	0		29	17	12	19.3333	388	407	847	547.333		9	9	6	8	350	871	369	530
cso-mir-999	-1.09	0.54	-1.39	0.02	-1.29	0.18	1.16	0.26		8923	6800	3688	6470.33	9241	9492	24451	14394.7		3712	2165	2713	2863.33	8611	12101	6289	9000.33
cso-mir-9a	-8.05	0	1.19	0.01	1.35	0.000284	-6.02	0		12612	9989	6044	9548.33	1842	2039	4820	2900.33		8972	5506	6798	7092	2544	4671	2562	3259
cso-mir-9b	-2.63	0	1.3	0.05	1.3	0.000938	-2.21	1.35e-13		806	678	381	621.667	393	417	912	574		605	336	575	505.333	454	935	520	636.333
cso-mir-X1	-1.47	6.48e-05	-1.33	0.01	-1.24	0.04	-1.16	0.18		3525	3986	2366	3292.33	4076	3856	8402	5444.67		2119	1290	1387	1598.67	3376	5344	2616	3778.67
cso-mir-X2	-1.66	0	1.35	4.1e-09	1.09	0.19	-1.74	3.97e-14		1652	1367	832	1283.67	1172	1305	3291	1922.67		1354	900	1003	1085.67	1405	2570	1277	1750.67
cso-mir-X3	1.23	0.52	-1.47	0.28	1.63	0.000191	3.45	7.39e-10		470	1048	206	574.667	943	1253	2992	1729.33		258	146	325	243	1601	2935	2192	2242.67

## Sheet: Tissue enrichment
Enriched in Midgut						BLOOD FED									SUGAR FED
						BF MG				BF WB					SF MG				SF WB
	BF MG v BF WB		SF MG v SF WB			BF MG 1	BF MG 2	BF MG 3	BF MG	BF WB 1	BF WB 2	BF WB 3	BF WB		SF MG 1	SF MG 2	SF MG 3	SF MG	SF WB 1	SF WB 2	SF WB 3	SF WB
miRNA	Fold change	P-value	Fold change	P-value		Total counts	Total counts	Total counts	Mean	Total counts	Total counts	Total counts	Mean		Total counts	Total counts	Total counts	Mean	Total counts	Total counts	Total counts	Mean
cso-mir-100	-2.04	3.12e-06	-2.17	9.46e-12		1221	952	688	953.667	781	803	1875	1153		723	475	600	599.333	693	1028	553	758
cso-mir-1174	-9.22	2.44e-08	-7.92	9.74e-13		5188	3587	2566	3780.33	616	690	1763	1023		3512	2264	2484	2753.33	498	970	1173	880.333
cso-mir-1175	-10.04	0	-10.27	0		2388	2093	1373	1951.33	295	350	802	482.333		2970	1328	1748	2015.33	390	705	461	518.667
cso-mir-12	-6.93	0	-4.36	4.49e-10		13256	10751	4163	9390	2113	2007	5642	3254		10856	3086	5348	6430	2365	7719	2599	4227.67
cso-mir-190	-2.28	4.6e-13	-1.37	0.12		668	528	269	488.333	365	366	779	503.333		199	109	128	145.333	294	383	183	286.667
cso-mir-2796	-3.06	0	-3.71	0		778	601	555	644.667	334	384	887	535		965	811	902	892.667	480	1190	485	718.333
cso-mir-281	-5.81	0	-8.15	0		601955	534490	409808	515418	153820	159736	340183	217913		765123	554921	560457	626834	176318	341702	146045	221355
cso-mir-283	-4.77	0	-4.07	0		5576	5458	3522	4852	1811	1799	3729	2446.33		3531	2569	2808	2969.33	1733	3038	1422	2064.33
cso-mir-2942	-11.56	0	-11.79	0		3282	3123	3190	3198.33	564	481	1035	693.333		3191	2413	2832	2812	470	1146	488	701.333
cso-mir-305	-2.01	8.23e-14	-1.2	0.17		2647	2171	1098	1972	1434	1524	4414	2457.33		1461	652	1120	1077.67	1630	4922	1492	2681.33
cso-mir-306	-2.31	0	-1.78	3.36e-07		2920	2829	1582	2443.67	1639	1768	4538	2648.33		1719	1100	1483	1434	1878	3355	1572	2268.33
cso-mir-308	-2.33	0	-2.36	2.48e-09		783	761	445	663	477	509	1092	692.667		676	414	312	467.333	440	774	419	544.333
cso-mir-316	-2.58	3.14e-10	-3.41	9.11e-14		935	497	544	658.667	402	439	1104	648.333		712	500	433	548.333	377	677	311	455
cso-mir-33	-2.83	0	-1.8	3.6e-05		211	226	112	183	111	112	252	158.333		148	82	120	116.667	164	273	113	183.333
cso-mir-956	-9.92	0	-11.66	0		1750572	1580506	1354348	1.56181e+06	281536	285868	603687	390364		1516687	1163960	1271080	1.31724e+06	227601	506763	245573	326646
cso-mir-965	-1.63	2.88e-07	-2.67	0		128	147	103	126	130	135	313	192.667		145	103	93	113.667	75	198	94	122.333
cso-mir-988	-3.15	1.84e-05	-2.33	5.42e-09		96	68	119	94.3333	53	62	121	78.6667		72	61	94	75.6667	69	150	65	94.6667
cso-mir-9a	-8.05	0	-6.02	0		12612	9989	6044	9548.33	1842	2039	4820	2900.33		8972	5506	6798	7092	2544	4671	2562	3259
cso-mir-9b	-2.63	0	-2.21	1.35e-13		806	678	381	621.667	393	417	912	574		605	336	575	505.333	454	935	520	636.333
Enriched in non-Midgut Tissues						BLOOD FED									SUGAR FED
						BF MG				BF WB					SF MG				SF WB
	BF MG v BF WB		SF MG v SF WB			BF MG 1	BF MG 2	BF MG 3	BF MG	BF WB 1	BF WB 2	BF WB 3	BF WB		SF MG 1	SF MG 2	SF MG 3	SF MG	SF WB 1	SF WB 2	SF WB 3	SF WB
miRNA	Fold change	P-value	Fold change	P-value		Total counts	Total counts	Total counts	Mean	Total counts	Total counts	Total counts	Mean		Total counts	Total counts	Total counts	Mean	Total counts	Total counts	Total counts	Mean
cso-mir-1	6.62	0	4.95	1.9e-11		90	55	34	59.6667	603	552	1921	1025.33		97	30	37	54.6667	427	1180	616	741
cso-mir-1000	7.23	0	19.25	0		101	47	32	60	627	730	1859	1072		26	12	11	16.3333	675	1355	667	899
cso-mir-124	9.22	0	12.44	0		29	25	9	21	317	329	801	482.333		15	4	9	9.33333	238	534	242	338
cso-mir-133	10.21	2.96e-13	23.84	0		126	47	53	75.3333	1222	1241	3241	1901.33		34	17	18	23	1098	2935	928	1653.67
cso-mir-137	1.98	0.000535	2.47	4.96e-05		151	97	74	107.333	358	358	862	526		44	30	41	38.3333	284	348	150	260.667
cso-mir-210	11.61	7.66e-13	27.72	0		511	131	98	246.667	4007	4041	12204	6750.67		120	43	69	77.3333	3878	10184	4344	6135.33
cso-mir-252	4.98	3.34e-07	5.72	0		450	247	106	267.667	1946	2077	5379	3134		131	98	131	120	1483	2729	1525	1912.33
cso-mir-263a	3.02	1.7e-07	6.36	4.63e-14		1842	3498	1931	2423.67	13196	12242	30864	18767.3		485	320	401	402	8441	7995	3837	6757.67
cso-mir-263b	6.98	0	6.86	6.23e-11		20	22	7	16.3333	197	195	460	284		5	4	9	6	128	153	67	116
cso-mir-277	1.73	0.00046	2.06	4.85e-12		5577	3611	2989	4059	11286	12741	26979	17002		3325	2720	3033	3026	13086	31016	11884	18662
cso-mir-285	20.32	5.77e-15	51.82	0		46	12	9	22.3333	743	711	1738	1064		5	3	4	4	692	611	366	556.333
cso-mir-286a	1.18	0.52	2.43	0.0001		157	335	147	213	483	489	757	576.333		52	58	83	64.3333	334	552	409	431.667
cso-mir-2944a	1.42	0.22	2.39	4.6e-05		185	307	300	264	795	815	1114	908		38	35	40	37.6667	167	349	238	251.333
cso-mir-310	3.13	5.25e-06	2.84	1.41e-10		233	298	150	227	1363	1482	1768	1537.67		187	98	179	154.667	891	1564	1071	1175.33
cso-mir-315	10	2.75e-05	47.21	0		340	48	27	138.333	2117	2102	4155	2791.33		26	13	8	15.6667	1975	2908	1252	2045
cso-mir-7	5.63	0	4.23	2.05e-13		55	47	14	38.6667	391	359	824	524.667		37	17	23	25.6667	196	391	288	291.667
cso-mir-87	2.11	1.33e-14	4.19	0		81	92	70	81	312	287	668	422.333		32	29	21	27.3333	224	490	265	326.333
cso-mir-927	6.23	0	6.99	0		705	352	297	451.333	4817	4697	10392	6635.33		242	136	185	187.667	3041	5539	2477	3685.67
cso-mir-929	1.79	1.47e-10	2.3	1.89e-15		76	53	43	57.3333	165	167	435	255.667		43	21	30	31.3333	136	341	147	208
cso-mir-932	17.31	1.16e-12	83.13	0		32	5	4	13.6667	367	387	848	534		1	3	0	1.33333	268	540	262	356.667
cso-mir-957	17.64	6.44e-15	45.22	0		151	26	52	76.3333	2222	2137	5208	3189		35	13	8	18.6667	1803	4042	1551	2465.33
cso-mir-981	9.72	2.55e-06	28.42	0		100	20	7	42.3333	565	569	1602	912		13	5	5	7.66667	405	965	512	627.333
cso-mir-993	11.66	0	22.46	0		29	17	12	19.3333	388	407	847	547.333		9	9	6	8	350	871	369	530
cso-mir-X3	1.23	0.52	3.45	7.39e-10		470	1048	206	574.667	943	1253	2992	1729.33		258	146	325	243	1601	2935	2192	2242.67

## Sheet: Temporal expression
Blood meal up-regulated expression						MIDGUT									WHOLE BODY
						BF MG				SF MG					SF WB				BF WB
	BF MG v SF MG		BF WB v SF WB			BF MG 1	BF MG 2	BF MG 3	BF MG	SF MG 1	SF MG 2	SF MG 3	SF MG		SF WB 1	SF WB 2	SF WB 3	SF WB	BF WB 1	BF WB 2	BF WB 3	BF WB
miRNA	Fold change	P-value	Fold change	P-value		Total counts	Total counts	Total counts	Mean	Total counts	Total counts	Total counts	Mean		Total counts	Total counts	Total counts	Mean	Total counts	Total counts	Total counts	Mean
cso-miR-133	-2.03	0.00431	-1.02	0.83		126	47	53	75.3333	1222	1241	3241	1901.33		34	17	18	23	1098	2935	928	1653.67
cso-miR-190	-2.08	6.8e-09	-1.48	0.00279		668	528	269	488.333	365	366	779	503.333		199	109	128	145.333	294	383	183	286.667
cso-miR-263a	-3.98	6.8e-09	-2.2	0.000838		1842	3498	1931	2423.67	13196	12242	30864	18767.3		485	320	401	402	8441	7995	3837	6757.67
cso-miR-263b	-1.69	0.21	-2.03	5.66e-06		20	22	7	16.3333	197	195	460	284		5	4	9	6	128	153	67	116
cso-miR-285	-3.18	0.00548	-1.5	0.08		46	12	9	22.3333	743	711	1738	1064		5	3	4	4	692	611	366	556.333
cso-miR-286a	-2.08	0.01	-1.19	0.28		157	335	147	213	483	489	757	576.333		52	58	83	64.3333	334	552	409	431.667
cso-miR-2944a	-4.74	2.14e-06	-3.37	8.05e-11		185	307	300	264	795	815	1114	908		38	35	40	37.6667	167	349	238	251.333
cso-miR-315	-4.76	0.00495	-1.19	0.17		340	48	27	138.333	2117	2102	4155	2791.33		26	13	8	15.6667	1975	2908	1252	2045
cso-miR-932	-4.99	0.02	-1.28	0.00144		32	5	4	13.6667	367	387	848	534		1	3	0	1.33333	268	540	262	356.667
cso-miR-957	-2.55	0.04	-1.14	0.07		151	26	52	76.3333	2222	2137	5208	3189		35	13	8	18.6667	1803	4042	1551	2465.33
cso-miR-981	-3.03	0.04	-1.21	0.01		100	20	7	42.3333	565	569	1602	912		13	5	5	7.66667	405	965	512	627.333
Blood meal down-regulated expression						MIDGUT									WHOLE BODY
						BF MG				SF MG					SF WB				BF WB
	BF MG v SF MG		BF WB v SF WB			BF MG 1	BF MG 2	BF MG 3	BF MG	SF MG 1	SF MG 2	SF MG 3	SF MG		SF WB 1	SF WB 2	SF WB 3	SF WB	BF WB 1	BF WB 2	BF WB 3	BF WB
miRNA	Fold change	P-value	Fold change	P-value		Total counts	Total counts	Total counts	Mean	Total counts	Total counts	Total counts	Mean		Total counts	Total counts	Total counts	Mean	Total counts	Total counts	Total counts	Mean
cso-miR-2796	2.19	1.05e-11	1.54	3.41e-08		778	601	555	644.667	334	384	887	535		965	811	902	892.667	480	1190	485	718.333
cso-miR-2a	2.01	4.89e-06	1.26	0.08		1532	1299	1438	1423	2138	2170	4493	2933.67		2370	1465	1906	1913.67	2168	6025	2126	3439.67
