# Supplementary material for: microRNA Expression Dynamics in Culicoides sonorensis Biting Midges Following Blood-Feeding
Source: Insects. 2023 Jul 6;14(7):611. doi: 10.3390/insects14070611 (PMC10380374; doi:10.3390/insects14070611)
Supplement: Supplementary file 1 [file insects-14-00611-s001.zip › Table S6.xlsx]

## Sheet: RPM Avg cell lines
	KC SBV1	KC SBV2				KC BTV 1	KC BTV 2				W8A 1	W8A 2	W8A 3
Name	RPM	RPM	RPM Average		Name	RPM	RPM	RPM Average		Name	RPM	RPM	RPM	RPM Average
cso-bantam	5461.77	5928.16	5694.97		cso-bantam	12196.1	14303.9	13250		cso-bantam	6129.1	6137.19	6594.32	6286.87
cso-let-7	0	71.27	35.635		cso-let-7	200.15	166.17	183.16		cso-let-7	1477.49	217.15	6240.07	2644.9
cso-mir-1	0	0	0		cso-mir-1	0	0	0		cso-mir-1	16.74	0	0	5.58
cso-mir-10	0	70.08	35.04		cso-mir-10	0	0	0		cso-mir-10	563.86	381.88	6249.7	2398.48
cso-mir-100	0	73.77	36.885		cso-mir-100	414.35	343.99	379.17		cso-mir-100	13	6.48	13.29	10.9233
cso-mir-1000	1136.74	1424.23	1280.49		cso-mir-1000	1904.66	1265	1584.83		cso-mir-1000	1449.81	1396.79	2333.71	1726.77
cso-mir-1174	0	0	0		cso-mir-1174	0	0	0		cso-mir-1174	14.29	3.05	34.43	17.2567
cso-mir-1175	0	0	0		cso-mir-1175	0	0	0		cso-mir-1175	10.74	1.34	16.47	9.51667
cso-mir-12	4756.77	4013.73	4385.25		cso-mir-12	14134.9	15299.8	14717.3		cso-mir-12	2536.8	2788.53	2175.06	2500.13
cso-mir-124	0	0	0		cso-mir-124	0	0	0		cso-mir-124	0	2.09	6.42	2.83667
cso-mir-125	112.4	0	56.2		cso-mir-125	207.17	0	103.585		cso-mir-125	108.31	32.42	345.54	162.09
cso-mir-13	1501.66	985.51	1243.59		cso-mir-13	738.06	1991.39	1364.72		cso-mir-13	285.53	325.29	337.34	316.053
cso-mir-133	0	0	0		cso-mir-133	0	0	0		cso-mir-133	32.39	4.04	31.05	22.4933
cso-mir-137	0	0	0		cso-mir-137	0	0	0		cso-mir-137	0	0	12.42	4.14
cso-mir-14	4805.31	4927.57	4866.44		cso-mir-14	7749.58	4901.88	6325.73		cso-mir-14	20670.1	23232.5	12292.3	18731.6
cso-mir-184	568982	568530	568756		cso-mir-184	307031	424617	365824		cso-mir-184	543273	584254	577713	568413
cso-mir-190	203.4	400.46	301.93		cso-mir-190	187.44	0	93.72		cso-mir-190	270.46	220.96	444.9	312.107
cso-mir-210	0	0	0		cso-mir-210	0	0	0		cso-mir-210	46.83	14.87	104.49	55.3967
cso-mir-219	0	0	0		cso-mir-219	0	0	0		cso-mir-219	3.86	0	0	1.28667
cso-mir-252	465.97	611.62	538.795		cso-mir-252	3435.31	1247.75	2341.53		cso-mir-252	5850.36	5303.81	8181.43	6445.2
cso-mir-263a	400.44	919.81	660.125		cso-mir-263a	4428.33	3676.41	4052.37		cso-mir-263a	814.15	723.73	6847.45	2795.11
cso-mir-263b	0	0	0		cso-mir-263b	171.14	0	85.57		cso-mir-263b	0	0	0	0
cso-mir-275	17447	21089	19268		cso-mir-275	15079	11010.4	13044.7		cso-mir-275	113333	87897.5	103672	101634
cso-mir-276a	1067.85	840.97	954.41		cso-mir-276a	4920.37	5882.26	5401.32		cso-mir-276a	64419.8	56042.4	33786.3	51416.2
cso-mir-277	0	0	0		cso-mir-277	0	0	0		cso-mir-277	96.46	9.62	266.32	124.133
cso-mir-278	1067.85	770.89	919.37		cso-mir-278	4329.93	3267.92	3798.93		cso-mir-278	1708.04	1720.53	1294.13	1574.23
cso-mir-279	3203.54	2995.96	3099.75		cso-mir-279	5756.83	6862.63	6309.73		cso-mir-279	4624.05	4411.67	3219.54	4085.09
cso-mir-2796	0	0	0		cso-mir-2796	0	0	0		cso-mir-2796	0	1.92	11.84	4.58667
cso-mir-281	217.19	71.27	144.23		cso-mir-281	0	332.33	166.165		cso-mir-281	6843.32	4841.92	11921.6	7868.95
cso-mir-283	35336	29688.9	32512.4		cso-mir-283	120594	97889.1	109241		cso-mir-283	4841.63	5145.9	5922.58	5303.37
cso-mir-285	0	0	0		cso-mir-285	0	0	0		cso-mir-285	6.02	0	4.62	3.54667
cso-mir-286a	0	0	0		cso-mir-286a	0	0	0		cso-mir-286a	0	3.68	5.65	3.11
cso-mir-2942	0	63.71	31.855		cso-mir-2942	0	0	0		cso-mir-2942	284.36	195.98	120.52	200.287
cso-mir-2944a	0	0	0		cso-mir-2944a	0	0	0		cso-mir-2944a	4.19	2.09	12.84	6.37333
cso-mir-2944b	0	0	0		cso-mir-2944b	0	0	0		cso-mir-2944b	0	2.26	3.47	1.91
cso-mir-2946	0	0	0		cso-mir-2946	0	0	0		cso-mir-2946	0	0	0	0
cso-mir-2a	8580.91	11563.4	10072.1		cso-mir-2a	18556.8	13480.2	16018.5		cso-mir-2a	2795.77	3123.7	2664.92	2861.46
cso-mir-2b	2480.16	1288.59	1884.38		cso-mir-2b	3047.46	1739.38	2393.42		cso-mir-2b	868.29	707.34	830.85	802.16
cso-mir-2c	100.11	657.01	378.56		cso-mir-2c	922.57	1378.65	1150.61		cso-mir-2c	277.81	375.34	479.38	377.51
cso-mir-305	223421	221230	222325		cso-mir-305	148563	121124	134844		cso-mir-305	6878.62	5938.86	6280.25	6365.91
cso-mir-306	6263.1	8409.72	7336.41		cso-mir-306	8093.73	6609.28	7351.5		cso-mir-306	5083.19	5910.26	4183.49	5058.98
cso-mir-307	0	0	0		cso-mir-307	0	0	0		cso-mir-307	305.54	233.85	147.66	229.017
cso-mir-308	310.02	746.02	528.02		cso-mir-308	1142.8	316.25	729.525		cso-mir-308	581.52	751.05	757.54	696.703
cso-mir-309	0	0	0		cso-mir-309	0	0	0		cso-mir-309	3.98	0	0	1.32667
cso-mir-315	0	0	0		cso-mir-315	0	0	0		cso-mir-315	11.95	0	67.2	26.3833
cso-mir-316	0	0	0		cso-mir-316	0	0	0		cso-mir-316	2.6	1.3	7.97	3.95667
cso-mir-33	434.38	427.61	430.995		cso-mir-33	146510	112162	129336		cso-mir-33	226.02	196.27	134.82	185.703
cso-mir-34	765.02	564.83	664.925		cso-mir-34	528.76	585.3	557.03		cso-mir-34	8613.6	7738.79	5924.64	7425.68
cso-mir-7	0	65.7	32.85		cso-mir-7	184.51	0	92.255		cso-mir-7	57.88	48.12	53.26	53.0867
cso-mir-71	4084.51	3416.45	3750.48		cso-mir-71	3542.67	2818.58	3180.62		cso-mir-71	4173.38	4747.36	5151.27	4690.67
cso-mir-8	81401.4	83407.9	82404.6		cso-mir-8	89825	84376.6	87100.8		cso-mir-8	173578	169769	156190	166512
cso-mir-87	0	0	0		cso-mir-87	0	158.13	79.065		cso-mir-87	63.73	51.66	61.09	58.8267
cso-mir-927	0	0	0		cso-mir-927	0	0	0		cso-mir-927	108.82	50.11	173.34	110.757
cso-mir-929	0	0	0		cso-mir-929	0	0	0		cso-mir-929	16.74	4.18	12.84	11.2533
cso-mir-932	0	0	0		cso-mir-932	0	0	0		cso-mir-932	0	0	6.01	2.00333
cso-mir-956	57.21	75.09	66.15		cso-mir-956	210.87	87.53	149.2		cso-mir-956	3873.96	1777.43	5221.61	3624.33
cso-mir-957	0	0	0		cso-mir-957	0	0	0		cso-mir-957	162.17	136.06	101.76	133.33
cso-mir-965	0	67.82	33.91		cso-mir-965	0	158.13	79.065		cso-mir-965	211.1	162.93	232.15	202.06
cso-mir-970	0	140.16	70.08		cso-mir-970	590.44	0	295.22		cso-mir-970	975.43	895.17	808.04	892.88
cso-mir-971	0	0	0		cso-mir-971	0	0	0		cso-mir-971	0	2.05	0	0.683333
cso-mir-981	0	0	0		cso-mir-981	0	0	0		cso-mir-981	7.6	1.9	5.83	5.11
cso-mir-988	0	0	0		cso-mir-988	196.81	0	98.405		cso-mir-988	1300.58	1135.38	776.48	1070.81
cso-mir-993	0	0	0		cso-mir-993	0	0	0		cso-mir-993	4.05	0	6.21	3.42
cso-mir-999	2776.4	3223.73	3000.07		cso-mir-999	3542.67	2777.73	3160.2		cso-mir-999	2897.49	3126.92	3610.94	3211.78
cso-mir-9a	0	0	0		cso-mir-9a	0	0	0		cso-mir-9a	156.4	61.59	1376.2	531.397
cso-mir-9b	394.28	258.76	326.52		cso-mir-9b	0	0	0		cso-mir-9b	83.58	68.23	104.89	85.5667
cso-miR-X1	20777.2	20183.3	20480.3		cso-miR-X1	69841.2	57141.9	63491.5		cso-miR-X1	5616.24	6034.46	12093.6	7914.76
cso-miR-X2	1988.4	797.47	1392.93		cso-miR-X2	1221.61	2028.36	1624.98		cso-miR-X2	1324.14	1626.93	2285.68	1745.58
cso-miR-X3	0	0	0		cso-miR-X3	0	0	0		cso-miR-X3	11.58	1.92	35.51	16.3367

## Sheet: Log10 RPM Avg cell lines
Ten Highest Expressed miRNAs
	KC SBV				KC BTV				W8A uninfected
Name	RPM Average	log10 transformed		Name	RPM Average	log10 transformed		Name	RPM Average	log10 transformed
cso-bantam	5694.97	3.75549		cso-bantam	13250	4.12221		cso-mir-14	18731.6	4.27258
cso-mir-14	4866.44	3.68721		cso-mir-12	14717.3	4.16783		cso-mir-184	568413	5.75466
cso-mir-184	568756	5.75493		cso-mir-184	365824	5.56327		cso-mir-252	6445.2	3.80924
cso-mir-275	19268	4.28484		cso-mir-275	13044.7	4.11543		cso-mir-275	101634	5.00704
cso-mir-283	32512.4	4.51205		cso-mir-283	109241	5.03839		cso-mir-276a	51416.2	4.7111
cso-mir-2a	10072.1	4.00312		cso-mir-2a	16018.5	4.20462		cso-mir-281	7868.95	3.89592
cso-mir-305	222325	5.34699		cso-mir-305	134844	5.12983		cso-mir-305	6365.91	3.80386
cso-mir-306	7336.41	3.86548		cso-mir-33	129336	5.11172		cso-mir-34	7425.68	3.87074
cso-mir-8	82404.6	4.91595		cso-mir-8	87100.8	4.94002		cso-mir-8	166512	5.22145
cso-miR-X1	20480.3	4.31134		cso-miR-X1	63491.5	4.80272		cso-miR-X1	7914.76	3.89844
Ten Lowest Expressed miRNAs
	KC SBV				KC BTV				W8A uninfected
Name	RPM Average	log10 transformed		Name	RPM Average	log10 transformed		Name	RPM Average	log10 transformed
cso-let-7	35.635	1.55188		cso-let-7	183.16	2.26283		cso-mir-124	2.83667	0.452808
cso-mir-10	35.04	1.54456		cso-mir-125	103.585	2.0153		cso-mir-137	4.14	0.617
cso-mir-100	36.885	1.56685		cso-mir-190	93.72	1.97183		cso-mir-2796	4.58667	0.661497
cso-mir-125	56.2	1.74974		cso-mir-263b	85.57	1.93232		cso-mir-285	3.54667	0.54982
cso-mir-281	144.23	2.15906		cso-mir-281	166.165	2.22054		cso-mir-286a	3.11	0.49276
cso-mir-2942	31.855	1.50318		cso-mir-7	92.255	1.96499		cso-mir-315	26.3833	1.42133
cso-mir-7	32.85	1.51654		cso-mir-87	79.065	1.89798		cso-mir-33	185.703	2.26882
cso-mir-956	66.15	1.82053		cso-mir-956	149.2	2.17377		cso-mir-932	2.00333	0.301753
cso-mir-965	33.91	1.53033		cso-mir-965	79.065	1.89798		cso-mir-981	5.11	0.708421
cso-mir-970	70.08	1.84559		cso-mir-988	98.405	1.99302		cso-mir-993	3.42	0.534026

## Sheet: Ten Highest miRNAs
	Log10 Average RPM
Name	KC SBV	KC BTV	W8A	BF MG	BF WB	SF MG	SF WB
cso-bantam	3.75549	4.12221	3.79843	3.89546	4.43386	3.78166	4.46479
cso-mir-10	1.54456	NA	3.37994	3.96082	4.78252	3.63469	4.62496
cso-mir-12	3.64199	4.16783	3.39796	3.73048	3.54412	3.58288	3.69429
cso-mir-14	3.68721	3.80111	4.27258	3.6186	4.23401	3.67397	4.33405
cso-mir-184	5.75493	5.56327	5.75466	4.01042	4.64325	3.84383	4.45738
cso-mir-252	2.73142	3.3695	3.80924	2.25832	3.60885	1.95692	3.47205
cso-mir-263a	2.81963	3.60771	3.4464	3.17883	4.3291	2.4121	3.97641
cso-mir-275	4.28484	4.11543	5.00704	3.27266	3.78675	2.9153	3.64698
cso-mir-276a	2.97973	3.7325	4.7111	3.92772	4.58484	3.79177	4.49146
cso-mir-277	NA	NA	2.09389	3.39083	4.29249	3.29338	4.37032
cso-mir-279	3.49133	3.80001	3.6112	3.2675	3.88226	3.09648	4.15963
cso-mir-281	2.15906	2.22054	3.89592	5.5353	5.43873	5.64079	5.49225
cso-mir-283	4.51205	5.03839	3.72455	3.45822	3.44455	3.26846	3.42079
cso-mir-2a	4.00312	4.20462	3.45659	3.00789	3.59366	3.14622	3.68398
cso-mir-305	5.34699	5.12983	3.80386	3.08516	3.44156	2.84714	3.52212
cso-mir-306	3.86548	3.86638	3.70406	3.02696	3.32701	2.82118	3.33116
cso-mir-33	2.63447	5.11172	2.26882	3.18942	3.83743	3.18691	3.85663
cso-mir-34	2.82277	2.74588	3.87074	3.18942	3.83743	3.18691	3.85663
cso-mir-8	4.91595	4.94002	5.22145	4.24169	5.00529	4.15238	5.11747
cso-mir-956	1.82053	2.17377	3.55923	5.74169	5.41526	5.68724	5.38281
cso-mir-999	3.47713	3.49971	3.50675	3.61529	4.23535	3.28934	4.11435
cso-mir-9a	NA	NA	2.72542	3.78752	3.54378	3.6845	3.66508
cso-miR-X3	4.31134	4.80272	3.89844	3.26526	3.76441	2.96881	3.66356

## Sheet: Ten Lowest miRNAs
	Log10 Average RPM
Name	KC SBV	KC BTV	W8A	BF MG	BF WB	SF MG	SF WB
cso-let-7	1.55188	2.26283	3.42241	3.18552	3.78987	3.02213	3.71229
cso-miR-10	1.54456	NA	3.37994	3.96082	4.78252	3.63469	4.62496
cso-miR-100	1.56685	2.57883	1.03836	2.81309	3.16976	2.63582	3.06112
cso-miR-1000	3.10737	3.19998	3.23723	1.5619	3.08862	1.02091	3.08374
cso-miR-1175	NA	NA	0.978485	2.9164	2.57881	2.94412	2.68933
cso-miR-124	NA	NA	0.452808	1.12872	2.77225	0.795648	2.6728
cso-miR-125	1.74974	2.0153	2.20976	3.16891	3.76821	2.99383	3.61773
cso-miR-133	NA	NA	1.35205	1.67419	3.34834	1.1806	3.32597
cso-miR-137	NA	NA	0.617	1.83178	2.79805	1.41408	2.569
cso-miR-190	2.47991	1.97183	2.4943	2.47138	2.77542	1.97111	2.59666
cso-miR-263b	NA	1.93232	NA	0.954243	2.47911	0.564271	2.16544
cso-miR-2796	NA	NA	0.661497	2.59885	2.78204	2.76389	2.95656
cso-miR-281	2.15906	2.22054	3.89592	5.5353	5.43873	5.64079	5.49225
cso-miR-285	NA	NA	0.54982	1	2.97624	0.300306	2.7929
cso-miR-286a	NA	NA	0.49276	2.09947	2.83339	1.61062	2.75553
cso-miR-2942	1.50318	NA	2.30165	3.28869	2.90086	3.24656	2.93533
cso-miR-2944a	NA	NA	0.804367	2.26385	3.09519	1.42711	2.56519
cso-miR-2c	2.57813	3.06093	2.57693	2.18863	2.71792	2.28144	2.84586
cso-miR-307	NA	NA	2.35987	1.34726	2.09562	1.43574	2.16287
cso-miR-315	NA	NA	0.122762	1.89854	3.53303	1.00145	3.44824
cso-miR-316	NA	NA	1.42133	2.43199	2.68875	2.37346	2.60416
cso-miR-33	2.63447	5.11172	0.597329	2.07933	2.29658	1.90711	2.41562
cso-miR-7	1.51654	1.96499	1.72499	1.35532	2.78418	1.2079	2.59949
cso-miR-71	3.57409	3.50251	3.67123	2.85804	3.41196	2.78849	3.44772
cso-miR-87	NA	1.89798	1.76957	1.7152	2.70245	1.26221	2.64476
cso-miR-929	NA	NA	1.05128	1.57742	2.49181	1.3323	2.45569
cso-miR-932	NA	NA	0.301753	0.89228	2.79638	-0.0315171	2.67455
cso-miR-956	1.82053	2.17377	3.55923	5.74169	5.41526	5.68724	5.38281
cso-miR-957	NA	NA	2.12493	1.6333	3.54072	1.0349	3.47364
cso-miR-965	1.53033	1.89798	2.30548	1.9052	2.3564	1.87608	2.20631
cso-miR-970	1.84559	2.47015	2.95079	2.61538	3.17134	2.50215	3.11673
cso-miR-981	NA	NA	0.708421	1.3643	2.99548	0.667453	2.90438
cso-miR-988	NA	1.99302	3.02971	1.80898	1.9913	1.72337	2.11207
cso-miR-993	NA	NA	0.534026	1.08338	2.82575	0.737987	2.84692
