# Supplementary material for: microRNA Expression Dynamics in Culicoides sonorensis Biting Midges Following Blood-Feeding
Source: Insects. 2023 Jul 6;14(7):611. doi: 10.3390/insects14070611 (PMC10380374; doi:10.3390/insects14070611)
Supplement: Supplementary file 1 [file insects-14-00611-s001.zip › Table S7.xlsx]

## Sheet: Sheet1
miRNA	miRCURY LNA miRNA primer sequence [5' - 3']	Cat no.
cso-miR-2944a	AAGGAACTTCTGCTGTGATT	YCP2147763
cso-miR-286a	TGACTAGACCGAACACTCGCGTCCT	YP02115973
cso-miR-1175	AAGTGGAGTAGTGGTCTCATCGCT	YCP2147775
